# Supplementary material for: DEK219 and HSF17 Collaboratively Regulate the Kernel Length in Maize
Source: Plants (Basel). 2024 Jun 7;13(12):1592. doi: 10.3390/plants13121592 (PMC11207566; doi:10.3390/plants13121592)
Supplement: Supplementary file 1 [file plants-13-01592-s001.zip]

Archive with 6 entries (5 files):
- Supplementary Materials/Supplementary Figure S1.pdf
- Supplementary Materials/Supplementary Table S1.xlsx
- Supplementary Materials/Supplementary Table S2.xlsx
- Supplementary Materials/Supplementary Table S3.xlsx
- Supplementary Materials/Supplementary Table S4.xlsx
- Supplementary Materials/
