# Supplementary material for: DEK219 and HSF17 Collaboratively Regulate the Kernel Length in Maize
Source: Plants (Basel). 2024 Jun 7;13(12):1592. doi: 10.3390/plants13121592 (PMC11207566; doi:10.3390/plants13121592)
Supplement: Supplementary file 1 [file plants-13-01592-s001.zip › Supplementary Materials/Supplementary Table S1.xlsx]

## Sheet: Table S1
Table S1 The expression levels of 155 transcription factors were significantly up-regulated in dek219.
gene_id	TF family	GO	KEGG	KO_ENTRY	EC	Description	FPKM.WT_1	FPKM.WT_2	FPKM.WT_3	FPKM.dek219_1	FPKM.dek219_2	FPKM.dek219_3	fold change(dek219/WT)	log2(fold change)	pval	qval	regulation	significant
Zm00001d033987	HSF	GO:0042802(identical protein binding)	NA	NA	NA	uncharacterized protein LOC109621226 [Zea mays]	1.08472	0.880705	1.12122	176.848	182.354	200.684	181.39	7.50295	2.08057e-101	1.73058e-98	up	yes
Zm00001d052648	M-type	GO:0000502(proteasome complex);GO:0005634(nucleus);GO:0005829(cytosol);GO:0006511(ubiquitin-dependent protein catabolic process);GO:0008237(metallopeptidase activity);GO:0008541(proteasome regulatory particle, lid subcomplex);GO:0009651(response to salt stress);GO:0030163(protein catabolic process);GO:0046872(metal ion binding);GO:0061578(Lys63-specific deubiquitinase activity)	03050(Proteasome)	K03030	NA	26S proteasome non-ATPase regulatory subunit 14 homolog [Zea mays]	1.97491	0.900371	2.05039	85.4439	79.1656	85.6131	50.7996	5.66675	4.41668e-73	1.29993e-70	up	yes
Zm00001d026094	HSF	GO:0005634(nucleus)	NA	NA	NA	Heat stress transcription factor B-2b [Zea mays]	3.53773	2.93053	4.12287	173.855	416.77	303.176	84.3915	6.39903	1.13365e-67	2.68674e-65	up	yes
Zm00001d011589	NAC	GO:0003677(DNA binding);GO:0003700(DNA binding transcription factor activity);GO:0005634(nucleus);GO:0006351(transcription, DNA-templated);GO:0006355(regulation of transcription, DNA-templated);GO:0007275(multicellular organism development);GO:0009733(response to auxin);GO:0045770(positive regulation of asymmetric cell division);GO:0048103(somatic stem cell division);GO:0048829(root cap developme…	NA	NA	NA	no apical meristem protein [Zea mays]	1.8798	1.90292	2.13993	26.6379	46.1977	34.2877	18.0871	4.17689	9.11654e-47	9.32666e-45	up	yes
Zm00001d021263	HSF	GO:0005634(nucleus)	NA	NA	NA	heat stress transcription factor B-2c [Zea mays]	7.53585	7.22215	7.47877	46.6509	47.2466	53.4844	6.62784	2.72854	1.98947e-40	1.50437e-38	up	yes
Zm00001d033246	HB-other	GO:0003677(DNA binding);GO:0003700(DNA binding transcription factor activity);GO:0005634(nucleus);GO:0006351(transcription, DNA-templated);GO:0006355(regulation of transcription, DNA-templated);GO:0008289(lipid binding);GO:0009855(determination of bilateral symmetry);GO:0009944(polarity specification of adaxial/abaxial axis);GO:0009955(adaxial/abaxial pattern specification);GO:0010014(meristem in…	NA	NA	NA	uncharacterized protein LOC100192557 [Zea mays];Homeobox-leucine zipper protein ATHB-14 [Zea mays]	1.71522	1.65751	2.26882	17.5489	13.4527	14.1452	8.00253	3.00046	1.92601e-39	1.3957e-37	up	yes
Zm00001d031736	HSF	GO:0005634(nucleus)	NA	NA	NA	Heat shock factor protein 7 [Zea mays]	2.92121	1.83461	1.84949	25.3715	47.3964	38.7969	16.8901	4.07811	5.23395e-38	3.53819e-36	up	yes
Zm00001d036425	MIKC	GO:0005515(protein binding);GO:0005515(protein binding)	NA	NA	NA	silky 1 [Zea mays];Silky1 [Zea mays]	5.19333	4.89053	4.72558	30.2495	30.6254	30.0797	6.14166	2.61863	9.50451e-37	6.04089e-35	up	yes
Zm00001d041489	HD-ZIP	GO:0003677(DNA binding);GO:0003700(DNA binding transcription factor activity);GO:0005634(nucleus);GO:0006351(transcription, DNA-templated);GO:0006355(regulation of transcription, DNA-templated);GO:0008289(lipid binding);GO:0009855(determination of bilateral symmetry);GO:0009944(polarity specification of adaxial/abaxial axis);GO:0009955(adaxial/abaxial pattern specification);GO:0010014(meristem in…	NA	NA	NA	uncharacterized protein LOC100274567 [Zea mays];Homeobox-leucine zipper protein ATHB-14 [Zea mays]	0.765034	1.1924	1.01928	8.82478	6.43672	8.40883	7.95184	2.99129	1.15983e-32	5.80854e-31	up	yes
Zm00001d046204	HSF	GO:0005634(nucleus);GO:0005737(cytoplasm)	NA	NA	NA	Heat shock factor protein HSF30 [Zea mays]	0.0001	0.0001	0.0001	3.33896	24.7353	16.8671	149805	17.1927	6.51767e-31	2.88633e-29	up	yes
Zm00001d033566	E2F/DP	GO:0003993(acid phosphatase activity);GO:0004722(protein serine/threonine phosphatase activity);GO:0005576(extracellular region);GO:0005773(vacuole);GO:0016311(dephosphorylation);GO:0046872(metal ion binding)	00740(Riboflavin metabolism)	K14379	EC:3.1.3.2	Purple acid phosphatase 3 [Zea mays]	0.0001	0.0001	0.268088	22.9435	25.3781	30.9052	295.305	8.20606	1.68995e-28	6.5579e-27	up	yes
Zm00001d045026	ARF	GO:0003677(DNA binding);GO:0003700(DNA binding transcription factor activity);GO:0005515(protein binding);GO:0005634(nucleus);GO:0006351(transcription, DNA-templated);GO:0006355(regulation of transcription, DNA-templated);GO:0009723(response to ethylene);GO:0009733(response to auxin);GO:0009734(auxin-activated signaling pathway);GO:0010311(lateral root formation);GO:0043565(sequence-specific DNA …	04075(Plant hormone signal transduction);04075(Plant hormone signal transduction)	K14486	NA	auxin response factor 16 isoform X1 [Zea mays];Auxin response factor 7 [Zea mays]	3.95614	4.03447	4.91794	24.819	17.8838	18.5902	4.74825	2.2474	6.9282e-28	2.61427e-26	up	yes
Zm00001d010730	TCP	GO:0003677(DNA binding);GO:0003700(DNA binding transcription factor activity);GO:0005515(protein binding);GO:0005634(nucleus);GO:0006351(transcription, DNA-templated);GO:0006355(regulation of transcription, DNA-templated);GO:0009965(leaf morphogenesis);GO:0010150(leaf senescence);GO:0030154(cell differentiation);GO:0045962(positive regulation of development, heterochronic);GO:0048366(leaf develop…	NA	NA	NA	hypothetical protein [Zea mays]	15.6698	17.3282	15.1774	59.7946	56.1524	54.7735	3.54373	1.82527	1.84111e-21	4.65904e-20	up	yes
Zm00001d008735	C3H Zinc finger	NA	NA	NA	NA	Zinc finger CCCH domain-containing protein 1 [Zea mays];uncharacterized protein LOC100276294 [Zea mays]	8.89545	9.06731	7.78611	29.2249	44.6443	43.8538	4.57197	2.19281	1.76144e-20	4.12462e-19	up	yes
Zm00001d032923	HSF	GO:0042802(identical protein binding);GO:0042802(identical protein binding)	NA	NA	NA	heat shock factor protein HSF30 [Zea mays]	12.7009	14.9965	13.1631	50.4808	122.442	91.4251	6.46955	2.69367	2.13905e-20	4.99052e-19	up	yes
Zm00001d025281	ERF	GO:0003677(DNA binding);GO:0003700(DNA binding transcription factor activity);GO:0005634(nucleus);GO:0006351(transcription, DNA-templated);GO:0006355(regulation of transcription, DNA-templated);GO:0009414(response to water deprivation);GO:0009651(response to salt stress);GO:0009723(response to ethylene);GO:0009737(response to abscisic acid);GO:0009751(response to salicylic acid);GO:0009753(respon…	03040(Spliceosome)	K12900	NA	uncharacterized protein LOC103646542 [Zea mays]	0.797002	0.781041	0.450469	6.84838	6.44085	8.17973	10.5836	3.40376	3.62557e-20	8.33663e-19	up	yes
Zm00001d016907	E2F/DP	GO:0003993(acid phosphatase activity);GO:0004722(protein serine/threonine phosphatase activity);GO:0005576(extracellular region);GO:0005773(vacuole);GO:0016311(dephosphorylation);GO:0046872(metal ion binding);GO:0046872(metal ion binding)	00740(Riboflavin metabolism);00740(Riboflavin metabolism)	K14379	EC:3.1.3.2	Purple acid phosphatase 3 [Zea mays]	0.395367	0.28729	0.0001	18.8631	19.2035	18.2157	82.4339	6.36517	7.21774e-20	1.63218e-18	up	yes
Zm00001d001933	C3H Zinc finger	GO:0003676(nucleic acid binding);GO:0003677(DNA binding);GO:0003700(DNA binding transcription factor activity);GO:0003723(RNA binding);GO:0005634(nucleus);GO:0006355(regulation of transcription, DNA-templated);GO:0046872(metal ion binding);GO:1900057(positive regulation of leaf senescence);GO:2000028(regulation of photoperiodism, flowering);GO:2000028(regulation of photoperiodism, flowering)	NA	NA	NA	uncharacterized protein LOC100192020 [Zea mays]	23.9524	24.7981	22.8632	77.6198	76.1387	74.4916	3.18724	1.67231	1.10441e-19	2.45681e-18	up	yes
Zm00001d042965	C3H Zinc finger	GO:0003676(nucleic acid binding);GO:0003677(DNA binding);GO:0005737(cytoplasm);GO:0008150(biological_process);GO:0046872(metal ion binding);GO:0046872(metal ion binding)	NA	NA	NA	Nucleic acid binding protein [Zea mays];uncharacterized protein LOC100282944 [Zea mays]	57.0898	51.5807	53.4261	177.408	172.088	168.993	3.19864	1.67746	1.70457e-19	3.73969e-18	up	yes
Zm00001d002801	Trihelix	GO:0003677(DNA binding);GO:0003700(DNA binding transcription factor activity);GO:0005634(nucleus);GO:0006351(transcription, DNA-templated);GO:0006355(regulation of transcription, DNA-templated);GO:0006355(regulation of transcription, DNA-templated)	00040(Pentose and glucuronate interconversions);00040(Pentose and glucuronate interconversions)	K01051	EC:3.1.1.11	GT-2-like 1 [Zea mays];GT-2-like 1, partial [Zea mays]	8.71777	10.015	9.98977	32.8278	27.489	33.5749	3.26891	1.70881	2.23861e-19	4.86115e-18	up	yes
Zm00001d039989	ERF	GO:0003677(DNA binding);GO:0003700(DNA binding transcription factor activity);GO:0005634(nucleus);GO:0006351(transcription, DNA-templated);GO:0006355(regulation of transcription, DNA-templated);GO:0006952(defense response);GO:0006970(response to osmotic stress);GO:0009409(response to cold);GO:0009414(response to water deprivation);GO:0009611(response to wounding);GO:0009651(response to salt stres…	04626(Plant-pathogen interaction)	K13434	NA	dehydration-responsive element-binding protein 2C-like [Zea mays]	82.7923	67.8124	60.3326	239.934	234.53	264.213	3.50188	1.80813	1.42157e-18	2.90245e-17	up	yes
Zm00001d022442	bZIP	GO:0003700(DNA binding transcription factor activity);GO:0005634(nucleus);GO:0005634(nucleus)	04016(MAPK signaling pathway - plant);04016(MAPK signaling pathway - plant)	K20557	NA	putative bZIP transcription factor superfamily protein [Zea mays];basic leucine-zipper 52 [Zea mays]	4.73629	4.0181	3.93621	17.6269	14.5105	18.1096	3.95939	1.98528	2.49455e-18	5.00244e-17	up	yes
Zm00001d034433	HSF	GO:0042802(identical protein binding);GO:0004066(asparagine synthase (glutamine-hydrolyzing) activity);GO:0005829(cytosol);GO:0006529(asparagine biosynthetic process);GO:0006541(glutamine metabolic process);GO:0042803(protein homodimerization activity);GO:0042803(protein homodimerization activity)	NA	NA	NA	Heat stress transcription factor A-6b [Zea mays];uncharacterized protein LOC100281501 [Zea mays]	2.99141	3.05225	2.30352	9.02575	15.7735	11.8518	4.39082	2.13449	2.83234e-18	5.65021e-17	up	yes
Zm00001d030069	HD-ZIP	GO:0003677(DNA binding);GO:0003700(DNA binding transcription factor activity);GO:0005515(protein binding);GO:0005634(nucleus);GO:0006351(transcription, DNA-templated);GO:0006355(regulation of transcription, DNA-templated);GO:0008289(lipid binding);GO:0043565(sequence-specific DNA binding);GO:0009845(seed germination);GO:0009913(epidermal cell differentiation);GO:0048497(maintenance of floral orga…	NA	NA	NA	OCL4 protein [Zea mays];Homeodomain leucine zipper family IV protein [Zea mays]	0.0165425	0.0661508	0.0411728	1.90745	1.46486	1.096	36.0737	5.17287	6.15916e-18	1.18955e-16	up	yes
Zm00001d052738	HSF	GO:0005634(nucleus)	NA	NA	NA	Heat stress transcription factor B-2b [Zea mays]	6.2941	7.2594	7.48144	22.3712	49.6835	39.3748	5.29736	2.40527	1.66944e-17	3.11287e-16	up	yes
Zm00001d027461	bZIP	GO:0003700(DNA binding transcription factor activity);GO:0005634(nucleus);GO:0005634(nucleus)	04016(MAPK signaling pathway - plant);04016(MAPK signaling pathway - plant)	K20557	NA	uncharacterized protein LOC100285278 [Zea mays];DNA binding protein [Zea mays]	30.8336	22.7031	23.5992	85.5593	84.2164	92.961	3.40615	1.76814	2.39452e-17	4.42178e-16	up	yes
Zm00001d040611	TALE	GO:0003700(DNA binding transcription factor activity);GO:0005515(protein binding);GO:0005634(nucleus);GO:0006355(regulation of transcription, DNA-templated);GO:0009723(response to ethylene);GO:0009736(cytokinin-activated signaling pathway);GO:0010094(specification of carpel identity);GO:0043565(sequence-specific DNA binding);GO:0001708(cell fate specification);GO:0010051(xylem and phloem pattern …	NA	NA	NA	liguleless 3 [Zea mays];Homeobox protein liguleless 3 [Zea mays]	0.669572	0.568443	0.777816	3.39683	3.14219	2.50019	4.48411	2.16482	5.19532e-17	9.31506e-16	up	yes
Zm00001d048786	bHLH	GO:0001046(core promoter sequence-specific DNA binding);GO:0001228(transcriptional activator activity, RNA polymerase II transcription regulatory region sequence-specific DNA binding);GO:0005634(nucleus);GO:0006366(transcription by RNA polymerase II)	04075(Plant hormone signal transduction);04712(Circadian rhythm - plant)	K12126	NA	transcription factor bHLH139 [Zea mays]	0.0001	0.0001	0.0001	3.8741	3.36386	3.99589	37446.2	15.1925	7.45425e-17	1.31922e-15	up	yes
Zm00001d038717	LBD	GO:0005634(nucleus);GO:0006355(regulation of transcription, DNA-templated)	NA	NA	NA	seed specific protein Bn15D17A [Zea mays]	4.33836	4.62655	3.23115	16.657	21.2445	21.6314	4.88132	2.28727	5.14925e-16	8.40532e-15	up	yes
Zm00001d050781	ARF	GO:0003677(DNA binding);GO:0003700(DNA binding transcription factor activity);GO:0005515(protein binding);GO:0005634(nucleus);GO:0006351(transcription, DNA-templated);GO:0006355(regulation of transcription, DNA-templated);GO:0009733(response to auxin);GO:0009734(auxin-activated signaling pathway);GO:0010150(leaf senescence);GO:0042802(identical protein binding);GO:0045892(negative regulation of t…	04075(Plant hormone signal transduction);04075(Plant hormone signal transduction)	K14486	NA	uncharacterized protein LOC100502393 [Zea mays];Auxin response factor 1 [Zea mays]	8.07192	7.75865	8.68382	24.209	22.5073	20.4487	2.73982	1.45408	5.77688e-16	9.39326e-15	up	yes
Zm00001d007382	bHLH	GO:0005634(nucleus)	00040(Pentose and glucuronate interconversions);00053(Ascorbate and aldarate metabolism);00520(Amino sugar and nucleotide sugar metabolism)	K16190	EC:2.7.1.43	transcription factor SCREAM2 [Zea mays]	2.42909	2.01009	1.94711	11.0539	9.65795	7.57644	4.42954	2.14716	2.25926e-15	3.42488e-14	up	yes
Zm00001d016873	bHLH	GO:0001046(core promoter sequence-specific DNA binding);GO:0001228(transcriptional activator activity, RNA polymerase II transcription regulatory region sequence-specific DNA binding);GO:0005634(nucleus);GO:0006366(transcription by RNA polymerase II)	04075(Plant hormone signal transduction);04712(Circadian rhythm - plant)	K12126	NA	uncharacterized protein LOC103627314 isoform X1 [Zea mays]	11.1078	12.9891	12.3958	31.0727	32.9159	33.1985	2.66319	1.41316	3.48246e-15	5.15657e-14	up	yes
Zm00001d007339	C2H2	GO:0003676(nucleic acid binding);GO:0003677(DNA binding);GO:0005634(nucleus);GO:0006351(transcription, DNA-templated);GO:0006355(regulation of transcription, DNA-templated);GO:0046872(metal ion binding);GO:0046872(metal ion binding)	NA	NA	NA	zinc finger protein 511 [Zea mays]	2.3906	3.31272	3.36487	10.8038	10.0705	10.6994	3.4818	1.79983	4.83904e-15	7.03462e-14	up	yes
Zm00001d007042	bZIP	GO:0000139(Golgi membrane);GO:0003677(DNA binding);GO:0003700(DNA binding transcription factor activity);GO:0005515(protein binding);GO:0005634(nucleus);GO:0005783(endoplasmic reticulum);GO:0005789(endoplasmic reticulum membrane);GO:0006351(transcription, DNA-templated);GO:0006355(regulation of transcription, DNA-templated);GO:0016021(integral component of membrane);GO:0042538(hyperosmotic salini…	NA	NA	NA	uncharacterized protein LOC100285782 [Zea mays];bZIP transcription factor 17 [Zea mays]	37.2452	44.6639	42.2807	96.3789	158.237	144.079	3.21037	1.68274	3.247e-14	4.3807e-13	up	yes
Zm00001d048527	HD-ZIP	GO:0003677(DNA binding);GO:0003700(DNA binding transcription factor activity);GO:0005634(nucleus);GO:0006351(transcription, DNA-templated);GO:0006355(regulation of transcription, DNA-templated);GO:0008289(lipid binding);GO:0009855(determination of bilateral symmetry);GO:0009944(polarity specification of adaxial/abaxial axis);GO:0009956(radial pattern formation);GO:0010014(meristem initiation);GO:…	NA	NA	NA	rolled leaf 1 [Zea mays];Homeobox-leucine zipper protein REVOLUTA [Zea mays];rolled leaf 2 isoform X1 [Zea mays]	1.66378	1.70418	1.91893	5.29474	5.79012	4.94065	3.03118	1.59988	5.63155e-14	7.40971e-13	up	yes
Zm00001d009160	Trihelix	GO:0003700(DNA binding transcription factor activity);GO:0005515(protein binding);GO:0005634(nucleus);GO:0005886(plasma membrane);GO:0006355(regulation of transcription, DNA-templated);GO:0010629(negative regulation of gene expression);GO:1900037(regulation of cellular response to hypoxia)	NA	NA	NA	uncharacterized protein LOC103635104 [Zea mays]	7.98162	9.96443	8.96672	22.227	30.4048	38.0895	3.37094	1.75315	6.16625e-14	8.08543e-13	up	yes
Zm00001d008323	C3H Zinc finger	GO:0003676(nucleic acid binding);GO:0003677(DNA binding);GO:0003729(mRNA binding);GO:0005634(nucleus);GO:0008150(biological_process);GO:0046872(metal ion binding);GO:0046872(metal ion binding)	00400(Phenylalanine, tyrosine and tryptophan biosynthesis);04141(Protein processing in endoplasmic reticulum);04141(Protein processing in endoplasmic reticulum)	K13832;K08852	EC:4.2.1.10;EC:1.1.1.25;EC:2.7.11.1;EC:3.1.26.-	Zinc finger CCCH domain-containing protein 58 [Zea mays]	2.05656	2.53681	3.29432	8.49102	6.75916	7.78381	2.92024	1.54609	1.61095e-13	2.00775e-12	up	yes
Zm00001d032681	HD-ZIP	GO:0003677(DNA binding);GO:0003700(DNA binding transcription factor activity);GO:0005634(nucleus);GO:0006351(transcription, DNA-templated);GO:0006355(regulation of transcription, DNA-templated);GO:0008289(lipid binding);GO:0009855(determination of bilateral symmetry);GO:0009944(polarity specification of adaxial/abaxial axis);GO:0009956(radial pattern formation);GO:0010014(meristem initiation);GO:…	NA	NA	NA	Homeobox-leucine zipper protein REVOLUTA [Zea mays]	7.8762	7.08819	6.43294	23.2318	19.4404	15.8571	2.73535	1.45173	1.82635e-13	2.25855e-12	up	yes
Zm00001d036392	bZIP	GO:0000977(RNA polymerase II regulatory region sequence-specific DNA binding);GO:0001228(transcriptional activator activity, RNA polymerase II transcription regulatory region sequence-specific DNA binding);GO:0003677(DNA binding);GO:0003700(DNA binding transcription factor activity);GO:0005634(nucleus);GO:0006351(transcription, DNA-templated);GO:0006355(regulation of transcription, DNA-templated)…	04075(Plant hormone signal transduction)	K14432	NA	uncharacterized protein LOC100191685 [Zea mays]	0.0001	0.118437	0.0001	6.61376	5.40584	3.27518	128.921	7.01034	1.84113e-13	2.27537e-12	up	yes
Zm00001d024894	MYB-related	GO:0003756(protein disulfide isomerase activity);GO:0005783(endoplasmic reticulum);GO:0006457(protein folding);GO:0034976(response to endoplasmic reticulum stress);GO:0000981(RNA polymerase II transcription factor activity, sequence-specific DNA binding);GO:0001135(transcription factor activity, RNA polymerase II transcription factor recruiting);GO:0003677(DNA binding);GO:0003700(DNA binding tran…	04141(Protein processing in endoplasmic reticulum);03010(Ribosome);03010(Ribosome)	K02987;K09584	EC:5.3.4.1	hypothetical protein Zm00014a_021998 [Zea mays];Putative thioredoxin superfamily protein [Zea mays];Embryonic flower 1-like protein [Zea mays];protein disulfide isomerase-like 2-1 [Zea mays]	0.11677	0.132231	0.0349745	1.88216	0.79581	1.47077	14.6094	3.86883	3.22018e-13	3.85757e-12	up	yes
Zm00001d029506	LBD	GO:0005634(nucleus);GO:0006355(regulation of transcription, DNA-templated)	NA	NA	NA	uncharacterized protein LOC100275184 [Zea mays]	4.12436	4.40267	4.49948	14.3791	20.6871	18.4737	4.11007	2.03916	3.66396e-13	4.35104e-12	up	yes
Zm00001d015671	HB-other	GO:0004842(ubiquitin-protein transferase activity);GO:0005515(protein binding);GO:0005737(cytoplasm);GO:0005886(plasma membrane);GO:0008270(zinc ion binding);GO:0009737(response to abscisic acid);GO:0016567(protein ubiquitination);GO:0046872(metal ion binding);GO:0080144(amino acid homeostasis);GO:1901527(abscisic acid-activated signaling pathway involved in stomatal movement)	04120(Ubiquitin mediated proteolysis)	K10604	EC:2.3.2.27	putative E3 ubiquitin-protein ligase LOG2 [Zea mays]	1.96689	2.02503	0.999597	11.1729	11.5035	9.29228	6.4046	2.67911	4.21462e-13	4.96185e-12	up	yes
Zm00001d015410	SBP	GO:0003677(DNA binding);GO:0003700(DNA binding transcription factor activity);GO:0005634(nucleus);GO:0006351(transcription, DNA-templated);GO:0006355(regulation of transcription, DNA-templated);GO:0043565(sequence-specific DNA binding);GO:0044212(transcription regulatory region DNA binding);GO:0046872(metal ion binding);GO:0048510(regulation of timing of transition from vegetative to reproductive…	NA	NA	NA	SBP-transcription factor 12 [Zea mays]	3.3775	3.14783	2.52788	9.78741	8.81206	10.0705	3.16683	1.66304	5.00792e-13	5.83997e-12	up	yes
Zm00001d013202	G2-like	GO:0003677(DNA binding);GO:0003700(DNA binding transcription factor activity);GO:0005515(protein binding);GO:0005634(nucleus);GO:0006351(transcription, DNA-templated);GO:0006355(regulation of transcription, DNA-templated);GO:0009266(response to temperature stimulus);GO:0009740(gibberellic acid mediated signaling pathway);GO:0009908(flower development);GO:0010452(histone H3-K36 methylation);GO:004…	04075(Plant hormone signal transduction)	K14491	NA	uncharacterized protein LOC100280246 [Zea mays]	10.4953	10.1244	7.22223	25.1188	43.2606	28.1502	3.46706	1.79371	8.92681e-13	1.01533e-11	up	yes
Zm00001d031061	HD-ZIP	GO:0003677(DNA binding);GO:0003700(DNA binding transcription factor activity);GO:0005634(nucleus);GO:0006351(transcription, DNA-templated);GO:0006355(regulation of transcription, DNA-templated);GO:0008289(lipid binding);GO:0009855(determination of bilateral symmetry);GO:0009944(polarity specification of adaxial/abaxial axis);GO:0009955(adaxial/abaxial pattern specification);GO:0010014(meristem in…	NA	NA	NA	Homeobox-leucine zipper protein ATHB-14 [Zea mays];putative homeobox/lipid-binding domain family protein [Zea mays]	0.0235736	0.0313078	0.183375	1.58578	3.29206	2.1474	29.486	4.88196	3.04824e-12	3.24879e-11	up	yes
Zm00001d008205	bHLH	GO:0005634(nucleus)	04075(Plant hormone signal transduction);04712(Circadian rhythm - plant)	K12126	NA	uncharacterized protein LOC100279991 [Zea mays]	0.0001	0.0001	0.0001	0.6017	0.768925	0.486022	6188.82	12.5954	3.22094e-12	3.41763e-11	up	yes
Zm00001d026305	NF-YA	GO:0004817(cysteine-tRNA ligase activity);GO:0005739(mitochondrion);GO:0005829(cytosol);GO:0006423(cysteinyl-tRNA aminoacylation);GO:0009507(chloroplast);GO:0009507(chloroplast)	00970(Aminoacyl-tRNA biosynthesis);00970(Aminoacyl-tRNA biosynthesis)	K01883	EC:6.1.1.16	Nuclear transcription factor Y subunit A-8 [Zea mays];hypothetical protein Zm00014a_043506 [Zea mays]	1.43585	1.2041	1.21616	4.47537	3.24446	3.6833	2.95717	1.56422	8.73502e-12	8.78138e-11	up	yes
Zm00001d008546	ERF	GO:0003677(DNA binding);GO:0003700(DNA binding transcription factor activity);GO:0005515(protein binding);GO:0005634(nucleus);GO:0005829(cytosol);GO:0006351(transcription, DNA-templated);GO:0006355(regulation of transcription, DNA-templated);GO:0009734(auxin-activated signaling pathway);GO:0009735(response to cytokinin);GO:0009736(cytokinin-activated signaling pathway);GO:0009873(ethylene-activat…	NA	NA	NA	pathogenesis-related transcriptional activator PTI6 [Zea mays]	19.3554	25.1894	20.5029	59.9724	46.407	50.5672	2.41279	1.2707	1.00649e-11	1.00235e-10	up	yes
Zm00001d016457	WRKY	GO:0003700(DNA binding transcription factor activity);GO:0005516(calmodulin binding);GO:0005634(nucleus);GO:0006351(transcription, DNA-templated);GO:0006355(regulation of transcription, DNA-templated);GO:0010200(response to chitin);GO:0042742(defense response to bacterium);GO:0043565(sequence-specific DNA binding)	04016(MAPK signaling pathway - plant);04626(Plant-pathogen interaction)	K13425	NA	WRKY transcription factor WRKY51 isoform X2 [Zea mays]	0.0001	0.0001	0.0001	1.56713	0.955364	1.21861	12470.4	13.6062	1.11043e-11	1.10242e-10	up	yes
Zm00001d004651	C3H Zinc finger	GO:0003676(nucleic acid binding);GO:0003677(DNA binding);GO:0003729(mRNA binding);GO:0004518(nuclease activity);GO:0005634(nucleus);GO:0005829(cytosol);GO:0010313(phytochrome binding);GO:0017148(negative regulation of translation);GO:0046872(metal ion binding);GO:0048027(mRNA 5'-UTR binding);GO:0048027(mRNA 5'-UTR binding)	00400(Phenylalanine, tyrosine and tryptophan biosynthesis);00400(Phenylalanine, tyrosine and tryptophan biosynthesis)	K13832	EC:4.2.1.10;EC:1.1.1.25	uncharacterized protein LOC100191923 [Zea mays]	8.85114	7.62615	8.26858	18.6565	22.779	21.3427	2.53692	1.34308	1.11495e-11	1.10591e-10	up	yes
Zm00001d020020	G2-like	GO:0003677(DNA binding);GO:0003700(DNA binding transcription factor activity);GO:0005634(nucleus);GO:0006351(transcription, DNA-templated);GO:0006355(regulation of transcription, DNA-templated);GO:0006355(regulation of transcription, DNA-templated)	04933(AGE-RAGE signaling pathway in diabetic complications);04933(AGE-RAGE signaling pathway in diabetic complications)	K06236	NA	MYB-CC type transfactor [Zea mays];Myb family transcription factor PHL7 [Zea mays]	6.13017	6.91939	6.4633	15.7282	14.3029	15.4791	2.33232	1.22176	1.57474e-11	1.53237e-10	up	yes
Zm00001d011355	C3H Zinc finger	GO:0001709(cell fate determination);GO:0003677(DNA binding);GO:0003723(RNA binding);GO:0003730(mRNA 3'-UTR binding);GO:0005515(protein binding);GO:0005634(nucleus);GO:0005829(cytosol);GO:0006397(mRNA processing);GO:0009908(flower development);GO:0016607(nuclear speck);GO:0046872(metal ion binding);GO:0061158(3'-UTR-mediated mRNA destabilization);GO:0061158(3'-UTR-mediated mRNA destabilization)	03013(RNA transport);04141(Protein processing in endoplasmic reticulum);04141(Protein processing in endoplasmic reticulum)	K03260;K08852	EC:2.7.11.1;EC:3.1.26.-	Zinc finger CCCH domain-containing protein 37 [Zea mays];uncharacterized protein LOC100216717 isoform X2 [Zea mays];uncharacterized protein LOC100216717 [Zea mays]	2.81045	3.73627	3.37716	7.71683	7.85604	7.2253	2.29731	1.19994	1.67017e-11	1.61618e-10	up	yes
Zm00001d042920	WOX	GO:0003677(DNA binding);GO:0003700(DNA binding transcription factor activity);GO:0005634(nucleus);GO:0006351(transcription, DNA-templated);GO:0006355(regulation of transcription, DNA-templated);GO:0008284(positive regulation of cell proliferation);GO:0009880(embryonic pattern specification);GO:0009942(longitudinal axis specification);GO:0010654(apical cell fate commitment);GO:0048825(cotyledon de…	03013(RNA transport);03013(RNA transport)	K14292	EC:2.1.1.-	WUSCHEL-related homeobox 5 [Zea mays];WUSCHEL-related homeobox 2 [Zea mays]	1.67252	2.49908	1.57663	5.643	7.50867	6.63401	3.44204	1.78327	2.86458e-11	2.67851e-10	up	yes
Zm00001d016957	M-type	GO:0000977(RNA polymerase II regulatory region sequence-specific DNA binding);GO:0003700(DNA binding transcription factor activity);GO:0005515(protein binding);GO:0005634(nucleus);GO:0006351(transcription, DNA-templated);GO:0006355(regulation of transcription, DNA-templated);GO:0007275(multicellular organism development);GO:0008134(transcription factor binding);GO:0044212(transcription regulatory…	NA	NA	NA	MADS2 [Zea mays];Agamous-like MADS-box protein AGL16 [Zea mays]	0.0001	0.0001	0.0001	0.382948	0.342802	0.341832	3558.61	11.7971	4.36109e-11	3.99962e-10	up	yes
Zm00001d050023	WRKY	GO:0003677(DNA binding);GO:0003700(DNA binding transcription factor activity);GO:0005634(nucleus);GO:0006351(transcription, DNA-templated);GO:0006355(regulation of transcription, DNA-templated);GO:0006952(defense response);GO:0009723(response to ethylene);GO:0009751(response to salicylic acid);GO:0009753(response to jasmonic acid);GO:0043565(sequence-specific DNA binding);GO:0044212(transcription…	04016(MAPK signaling pathway - plant);04626(Plant-pathogen interaction)	K13424	NA	unknown [Zea mays]	6.85762	8.61377	8.52907	20.412	17.4576	17.6035	2.31134	1.20873	9.0451e-11	7.95229e-10	up	yes
Zm00001d025589	bZIP	GO:0003674(molecular_function);GO:0005634(nucleus);GO:0008150(biological_process)	04712(Circadian rhythm - plant)	K16241	NA	Transcription factor HY5-like [Zea mays]	0.0001	0.0001	0.0001	0.678189	1.08892	0.6946	8205.71	13.0024	1.39943e-10	1.19788e-09	up	yes
Zm00001d040318	NAC	GO:0003677(DNA binding);GO:0003700(DNA binding transcription factor activity);GO:0005634(nucleus);GO:0006351(transcription, DNA-templated);GO:0006355(regulation of transcription, DNA-templated);GO:0007275(multicellular organism development);GO:0090602(sieve element enucleation);GO:0090603(sieve element differentiation);GO:0090603(sieve element differentiation)	NA	NA	NA	NAC domain-containing protein 74 [Zea mays];NAC domain-containing protein 89 [Zea mays]	8.72535	9.20008	10.0196	26.917	18.7627	18.0817	2.28168	1.1901	1.958e-10	1.6458e-09	up	yes
Zm00001d015233	SBP	GO:0003677(DNA binding);GO:0003700(DNA binding transcription factor activity);GO:0005634(nucleus);GO:0006351(transcription, DNA-templated);GO:0006355(regulation of transcription, DNA-templated);GO:0010358(leaf shaping);GO:0045893(positive regulation of transcription, DNA-templated);GO:0046872(metal ion binding);GO:0048510(regulation of timing of transition from vegetative to reproductive phase);G…	NA	NA	NA	squamosa promoter-binding protein-like (SBP domain) transcription factor family protein isoform X2 [Zea mays];Squamosa promoter-binding-like protein 2 [Zea mays]	0.617346	0.6699	0.76516	4.46477	2.27386	2.08898	4.30111	2.10471	1.97731e-10	1.6613e-09	up	yes
Zm00001d052405	AP2	GO:0000976(transcription regulatory region sequence-specific DNA binding);GO:0000981(RNA polymerase II transcription factor activity, sequence-specific DNA binding);GO:0003677(DNA binding);GO:0003700(DNA binding transcription factor activity);GO:0005634(nucleus);GO:0006351(transcription, DNA-templated);GO:0006355(regulation of transcription, DNA-templated);GO:0007275(multicellular organism develo…	NA	NA	NA	WRI1 transcription factor2 [Zea mays];Ethylene-responsive transcription factor WRI1 [Zea mays];WRI1 transcription factor 2 [Zea mays]	0.10659	0.394808	0.620819	3.84387	3.85477	2.30324	8.91261	3.15585	1.99497e-10	1.67394e-09	up	yes
Zm00001d022542	bZIP	GO:0005515(protein binding);GO:0005515(protein binding)	04075(Plant hormone signal transduction);04075(Plant hormone signal transduction)	K14431	NA	uncharacterized protein LOC100279481 isoform X4 [Zea mays];Transcription factor TGA6 [Zea mays];uncharacterized protein LOC100279481 isoform X5 [Zea mays];uncharacterized protein LOC100279481 [Zea mays]	15.418	16.8795	15.2922	45.6495	28.7217	38.7715	2.37746	1.24942	2.18055e-10	1.81928e-09	up	yes
Zm00001d039383	bZIP	GO:0000977(RNA polymerase II regulatory region sequence-specific DNA binding);GO:0003677(DNA binding);GO:0003700(DNA binding transcription factor activity);GO:0005515(protein binding);GO:0005634(nucleus);GO:0006351(transcription, DNA-templated);GO:0006355(regulation of transcription, DNA-templated);GO:0045893(positive regulation of transcription, DNA-templated);GO:0045893(positive regulation of t…	04141(Protein processing in endoplasmic reticulum);04141(Protein processing in endoplasmic reticulum)	K04374	NA	bZIP transcription factor [Zea mays];Basic leucine zipper 34 [Zea mays]	0.0749842	0.147952	0.139077	2.64546	1.65376	2.11081	17.7066	4.14621	2.3249e-10	1.93213e-09	up	yes
Zm00001d009103	ERF	GO:0003677(DNA binding);GO:0003700(DNA binding transcription factor activity);GO:0005634(nucleus);GO:0006351(transcription, DNA-templated);GO:0006355(regulation of transcription, DNA-templated);GO:0009873(ethylene-activated signaling pathway);GO:0034059(response to anoxia);GO:2000280(regulation of root development)	NA	NA	NA	ethylene-responsive factor-like protein 1 [Zea mays]	28.4394	26.4647	36.2306	61.8644	78.1876	78.3248	2.3962	1.26075	3.47591e-10	2.81174e-09	up	yes
Zm00001d031655	NAC	GO:0003700(DNA binding transcription factor activity);GO:0005634(nucleus);GO:0006351(transcription, DNA-templated);GO:0006355(regulation of transcription, DNA-templated);GO:0007275(multicellular organism development);GO:0043565(sequence-specific DNA binding);GO:0044212(transcription regulatory region DNA binding);GO:0045995(regulation of embryonic development);GO:0048317(seed morphogenesis);GO:00…	NA	NA	NA	NAC domain-containing protein 68 [Zea mays];uncharacterized protein LOC100281072 isoform X1 [Zea mays]	4.15207	3.35267	3.28312	7.6247	13.5745	10.4219	2.93118	1.55148	4.34169e-10	3.48118e-09	up	yes
Zm00001d029339	bHLH	GO:0005634(nucleus)	NA	NA	NA	amelogenin precursor like protein [Zea mays]	3.93268	2.27705	3.4885	14.1976	8.0024	15.9304	3.93168	1.97515	1.0751e-09	8.14889e-09	up	yes
Zm00001d028930	MYB	GO:0000981(RNA polymerase II transcription factor activity, sequence-specific DNA binding);GO:0001135(transcription factor activity, RNA polymerase II transcription factor recruiting);GO:0003677(DNA binding);GO:0003700(DNA binding transcription factor activity);GO:0005634(nucleus);GO:0006351(transcription, DNA-templated);GO:0006355(regulation of transcription, DNA-templated);GO:0006357(regulation…	NA	NA	NA	putative MYB DNA-binding domain superfamily protein [Zea mays]	0.298506	0.272018	0.28413	2.63551	2.58264	2.07442	8.53277	3.09301	1.26896e-09	9.53142e-09	up	yes
Zm00001d017932	M-type	GO:0000977(RNA polymerase II regulatory region sequence-specific DNA binding);GO:0003700(DNA binding transcription factor activity);GO:0005515(protein binding);GO:0005634(nucleus);GO:0006351(transcription, DNA-templated);GO:0006355(regulation of transcription, DNA-templated);GO:0008134(transcription factor binding);GO:0009908(flower development);GO:0010440(stomatal lineage progression);GO:0042803…	NA	NA	NA	Agamous-like MADS-box protein AGL16 [Zea mays];MADS-box transcription factor 57-like [Zea mays]	0.139054	0.136831	0.0662022	3.12797	2.08949	1.72361	20.2904	4.34272	2.23714e-09	1.62301e-08	up	yes
Zm00001d046974	MYB-related	GO:0003677(DNA binding);GO:0003700(DNA binding transcription factor activity);GO:0005634(nucleus);GO:0006351(transcription, DNA-templated);GO:0006355(regulation of transcription, DNA-templated);GO:0009651(response to salt stress);GO:0009723(response to ethylene);GO:0009737(response to abscisic acid);GO:0009739(response to gibberellin);GO:0009751(response to salicylic acid);GO:0009753(response to …	04712(Circadian rhythm - plant);04712(Circadian rhythm - plant)	K12133	NA	Protein REVEILLE 6 [Zea mays]	1.05083	1.65684	1.64155	4.41218	8.65507	5.79834	4.3377	2.11693	2.72033e-09	1.9477e-08	up	yes
Zm00001d049223	C3H Zinc finger	GO:0003676(nucleic acid binding);GO:0003677(DNA binding);GO:0003729(mRNA binding);GO:0004518(nuclease activity);GO:0005634(nucleus);GO:0005829(cytosol);GO:0010313(phytochrome binding);GO:0017148(negative regulation of translation);GO:0046872(metal ion binding);GO:0048027(mRNA 5'-UTR binding)	00400(Phenylalanine, tyrosine and tryptophan biosynthesis)	K13832	EC:4.2.1.10;EC:1.1.1.25	Zinc finger CCCH domain-containing protein 33 [Zea mays]	14.972	11.8159	13.5165	28.064	70.3968	35.3188	3.31923	1.73085	3.3246e-09	2.34783e-08	up	yes
Zm00001d041831	bZIP	GO:0003677(DNA binding);GO:0003700(DNA binding transcription factor activity);GO:0005634(nucleus);GO:0006355(regulation of transcription, DNA-templated);GO:0006355(regulation of transcription, DNA-templated)	04141(Protein processing in endoplasmic reticulum);04141(Protein processing in endoplasmic reticulum)	K04374	NA	DNA binding protein [Zea mays]	7.19702	7.99947	6.11408	15.0752	19.538	14.9518	2.32584	1.21775	3.47941e-09	2.44453e-08	up	yes
Zm00001d027317	HD-ZIP	GO:0003677(DNA binding);GO:0003700(DNA binding transcription factor activity);GO:0005634(nucleus);GO:0006351(transcription, DNA-templated);GO:0006355(regulation of transcription, DNA-templated);GO:0008289(lipid binding);GO:0009855(determination of bilateral symmetry);GO:0009944(polarity specification of adaxial/abaxial axis);GO:0009956(radial pattern formation);GO:0010014(meristem initiation);GO:…	NA	NA	NA	rolled leaf 2 isoform X2 [Zea mays];rolled leaf 2 [Zea mays];rolled leaf2 [Zea mays];rolled leaf 2 isoform X1 [Zea mays]	1.48739	2.16122	1.63681	3.93811	5.47211	4.72869	2.67508	1.41958	3.68558e-09	2.58274e-08	up	yes
Zm00001d027924	ERF	GO:0003700(DNA binding transcription factor activity);GO:0003700(DNA binding transcription factor activity)	NA	NA	NA	uncharacterized protein LOC100216626 [Zea mays];hypothetical protein [Zea mays]	4.29449	4.70506	7.2679	11.6204	20.8652	21.8644	3.34103	1.74029	4.12414e-09	2.86905e-08	up	yes
Zm00001d001837	MYB	GO:0003677(DNA binding);GO:0003700(DNA binding transcription factor activity);GO:0005515(protein binding);GO:0005634(nucleus);GO:0006351(transcription, DNA-templated);GO:0006355(regulation of transcription, DNA-templated);GO:0009414(response to water deprivation);GO:0009651(response to salt stress);GO:0009738(abscisic acid-activated signaling pathway);GO:0009739(response to gibberellin);GO:000975…	NA	NA	NA	uncharacterized protein LOC100279751 [Zea mays]	6.99734	7.86454	7.05658	16.5494	16.4338	15.044	2.19117	1.1317	2.7775e-08	1.70856e-07	up	yes
Zm00001d021842	C2H2	GO:0003676(nucleic acid binding);GO:0005634(nucleus);GO:0008150(biological_process);GO:0008270(zinc ion binding)	NA	NA	NA	AN1-type zinc finger protein 2B [Zea mays]	11.609	15.1416	13.429	24.2624	31.9579	29.7578	2.13984	1.0975	4.68589e-08	2.77541e-07	up	yes
Zm00001d040682	Trihelix	GO:0003700(DNA binding transcription factor activity);GO:0005515(protein binding);GO:0005634(nucleus);GO:0005886(plasma membrane);GO:0006355(regulation of transcription, DNA-templated);GO:0010629(negative regulation of gene expression);GO:1900037(regulation of cellular response to hypoxia)	NA	NA	NA	sequence-specific DNA binding transcription factor [Zea mays]	0.437511	0.624168	1.28483	4.38095	4.04661	4.92795	5.69165	2.50885	5.28305e-08	3.10507e-07	up	yes
Zm00001d045804	CO-like	GO:0003700(DNA binding transcription factor activity);GO:0005515(protein binding);GO:0005634(nucleus);GO:0006355(regulation of transcription, DNA-templated);GO:0007623(circadian rhythm);GO:0008270(zinc ion binding);GO:0048579(negative regulation of long-day photoperiodism, flowering);GO:0005886(plasma membrane);GO:0005886(plasma membrane)	04712(Circadian rhythm - plant);04712(Circadian rhythm - plant)	K12135	NA	uncharacterized protein LOC100282916 isoform X4 [Zea mays];Zinc finger protein CONSTANS-LIKE 9 [Zea mays];uncharacterized protein LOC100282916 isoform X3 [Zea mays];uncharacterized protein LOC100282916 isoform X1 [Zea mays]	1.34753	1.3421	1.26657	3.48854	3.10959	2.80871	2.37775	1.2496	5.98947e-08	3.49309e-07	up	yes
Zm00001d032384	G2-like	GO:0003700(DNA binding transcription factor activity);GO:0005515(protein binding);GO:0005634(nucleus);GO:0006351(transcription, DNA-templated);GO:0006355(regulation of transcription, DNA-templated);GO:0010628(positive regulation of gene expression);GO:0016036(cellular response to phosphate starvation);GO:0043565(sequence-specific DNA binding)	04933(AGE-RAGE signaling pathway in diabetic complications)	K06236	NA	putative MYB DNA-binding domain superfamily protein [Zea mays]	5.10509	5.23999	6.25695	16.6983	12.5588	10.9239	2.42024	1.27515	6.21054e-08	3.60588e-07	up	yes
Zm00001d014762	SRS	GO:0003677(DNA binding);GO:0003700(DNA binding transcription factor activity);GO:0005515(protein binding);GO:0005634(nucleus);GO:0006351(transcription, DNA-templated);GO:0006355(regulation of transcription, DNA-templated);GO:0007275(multicellular organism development);GO:0009734(auxin-activated signaling pathway);GO:0009739(response to gibberellin);GO:0009740(gibberellic acid mediated signaling p…	NA	NA	NA	protein SHI RELATED SEQUENCE 1 [Zea mays]	0.600446	0.405911	0.207413	3.37258	2.5784	4.12662	8.30273	3.05359	6.66005e-08	3.85051e-07	up	yes
Zm00001d021191	bZIP	GO:0003700(DNA binding transcription factor activity);GO:0005634(nucleus)	04016(MAPK signaling pathway - plant)	K20557	NA	transcription factor RF2a [Zea mays]	7.82251	6.93705	7.74367	15.4189	14.1706	17.7893	2.10542	1.07411	9.90099e-08	5.59078e-07	up	yes
Zm00001d029564	WRKY	GO:0003677(DNA binding);GO:0003700(DNA binding transcription factor activity);GO:0005634(nucleus);GO:0006351(transcription, DNA-templated);GO:0006355(regulation of transcription, DNA-templated);GO:0006952(defense response);GO:0009723(response to ethylene);GO:0009751(response to salicylic acid);GO:0009753(response to jasmonic acid);GO:0043565(sequence-specific DNA binding);GO:0044212(transcription…	NA	NA	NA	putative WRKY transcription factor 4 [Zea mays]	0.0001	0.075036	0.076341	1.67615	1.76213	1.14723	30.2719	4.91991	1.06577e-07	5.97926e-07	up	yes
Zm00001d015747	MYB-related	GO:0003756(protein disulfide isomerase activity);GO:0005783(endoplasmic reticulum);GO:0006457(protein folding);GO:0034976(response to endoplasmic reticulum stress);GO:0003735(structural constituent of ribosome);GO:0006412(translation);GO:0022627(cytosolic small ribosomal subunit);GO:0022627(cytosolic small ribosomal subunit)	04141(Protein processing in endoplasmic reticulum);03010(Ribosome);03010(Ribosome)	K09584;K02987	EC:5.3.4.1	hypothetical protein Zm00014a_021998 [Zea mays];Embryonic flower 1-like protein [Zea mays];uncharacterized protein LOC100192937 isoform X2 [Zea mays];protein disulfide isomerase-like 2-1 [Zea mays];Protein disulfide isomerase-like 2-1 [Zea mays];Protein disulfide-isomerase like 2-1 [Zea mays]	1.76875	1.69519	1.3103	3.28904	3.93353	3.61478	2.26996	1.18267	1.08816e-07	6.09236e-07	up	yes
Zm00001d039506	NAC	GO:0003677(DNA binding);GO:0003700(DNA binding transcription factor activity);GO:0005634(nucleus);GO:0006351(transcription, DNA-templated);GO:0006355(regulation of transcription, DNA-templated);GO:0007275(multicellular organism development);GO:0044212(transcription regulatory region DNA binding);GO:0045893(positive regulation of transcription, DNA-templated);GO:0071555(cell wall organization);GO:…	NA	NA	NA	NAC domain containing protein 75 [Zea mays]	1.01008	0.675601	0.94543	3.27469	3.7317	3.47961	3.98538	1.99472	1.10382e-07	6.16742e-07	up	yes
Zm00001d017147	DBB	GO:0005634(nucleus);GO:0006355(regulation of transcription, DNA-templated);GO:0009640(photomorphogenesis);GO:0009640(photomorphogenesis)	NA	NA	NA	unknown [Zea mays];hypothetical protein ZEAMMB73_Zm00001d017147 [Zea mays]	0.163487	0.0001	0.0001	1.03831	7.63746	4.36928	79.6951	6.31642	1.39027e-07	7.64289e-07	up	yes
Zm00001d046740	C3H Zinc finger	GO:0003676(nucleic acid binding);GO:0003677(DNA binding);GO:0003700(DNA binding transcription factor activity);GO:0003723(RNA binding);GO:0005634(nucleus);GO:0006355(regulation of transcription, DNA-templated);GO:0046872(metal ion binding);GO:1900057(positive regulation of leaf senescence);GO:2000028(regulation of photoperiodism, flowering);GO:2000028(regulation of photoperiodism, flowering)	NA	NA	NA	zinc finger C-x8-C-x5-C-x3-H type family protein [Zea mays];unknown [Zea mays];Zinc finger CCCH domain-containing protein 52 [Zea mays]	4.76441	5.10259	4.19158	9.52752	9.90147	10.197	2.10733	1.07541	2.37896e-07	1.26247e-06	up	yes
Zm00001d006619	C3H Zinc finger	GO:0003677(DNA binding);GO:0003700(DNA binding transcription factor activity);GO:0005634(nucleus);GO:0005737(cytoplasm);GO:0006355(regulation of transcription, DNA-templated);GO:0046872(metal ion binding)	NA	NA	NA	uncharacterized protein LOC100280326 [Zea mays]	3.82133	4.4653	2.62143	9.55816	8.34423	9.28651	2.49255	1.31762	2.38607e-07	1.26554e-06	up	yes
Zm00001d018081	ERF	GO:0003677(DNA binding);GO:0003700(DNA binding transcription factor activity);GO:0005515(protein binding);GO:0005634(nucleus);GO:0006351(transcription, DNA-templated);GO:0006355(regulation of transcription, DNA-templated);GO:0006970(response to osmotic stress);GO:0009409(response to cold);GO:0009414(response to water deprivation);GO:0009416(response to light stimulus);GO:0009611(response to wound…	NA	NA	NA	uncharacterized protein LOC100280553 [Zea mays]	3.8858	5.62759	4.37167	9.84539	13.5664	16.7011	2.88892	1.53053	2.98074e-07	1.55592e-06	up	yes
Zm00001d001952	C3H Zinc finger	GO:0003676(nucleic acid binding);GO:0003677(DNA binding);GO:0005515(protein binding);GO:0005634(nucleus);GO:0008150(biological_process);GO:0046872(metal ion binding)	NA	NA	NA	zinc finger C-x8-C-x5-C-x3-H type family protein isoform X1 [Zea mays]	1.4627	1.39627	1.15179	4.22666	3.63415	3.73668	2.8916	1.53187	3.19587e-07	1.65962e-06	up	yes
Zm00001d030364	LBD	GO:0005515(protein binding);GO:0005634(nucleus);GO:0010089(xylem development);GO:0010311(lateral root formation);GO:0045893(positive regulation of transcription, DNA-templated)	NA	NA	NA	LOB domain-containing protein 30 [Zea mays]	0.369095	0.07689	0.148627	2.07435	12.5973	1.03638	26.4174	4.72341	4.29156e-07	2.18763e-06	up	yes
Zm00001d019756	BES1	GO:0000272(polysaccharide catabolic process);GO:0005737(cytoplasm);GO:0009507(chloroplast);GO:0009570(chloroplast stroma);GO:0016161(beta-amylase activity);GO:0102229(amylopectin maltohydrolase activity);GO:0102229(amylopectin maltohydrolase activity)	00500(Starch and sucrose metabolism);00500(Starch and sucrose metabolism)	K01177	EC:3.2.1.2	beta-amylase [Zea mays];Beta-amylase 2 chloroplastic [Zea mays];Beta-amylase [Zea mays]	0.306312	1.60861	1.53564	1.94658	12.4629	17.4095	9.22138	3.20498	7.17559e-07	3.52895e-06	up	yes
Zm00001d016755	Trihelix	GO:0003700(DNA binding transcription factor activity);GO:0005515(protein binding);GO:0005634(nucleus);GO:0006355(regulation of transcription, DNA-templated)	NA	NA	NA	uncharacterized protein LOC103627263 [Zea mays]	3.32911	4.29761	3.99171	9.21273	10.1499	9.81609	2.51141	1.3285	1.06319e-06	5.07987e-06	up	yes
Zm00001d026050	GRAS	GO:0003700(DNA binding transcription factor activity);GO:0005634(nucleus);GO:0006355(regulation of transcription, DNA-templated);GO:0043565(sequence-specific DNA binding)	NA	NA	NA	scarecrow-like protein 8 [Zea mays]	1.42115	1.40922	1.01165	3.7281	10.5016	3.12356	4.51671	2.17527	1.9474e-06	8.88521e-06	up	yes
Zm00001d050960	NAC	GO:0000077(DNA damage checkpoint);GO:0003700(DNA binding transcription factor activity);GO:0005634(nucleus);GO:0006351(transcription, DNA-templated);GO:0006355(regulation of transcription, DNA-templated);GO:0007275(multicellular organism development);GO:0010332(response to gamma radiation);GO:0040020(regulation of meiotic nuclear division);GO:0043565(sequence-specific DNA binding)	NA	NA	NA	putative NAC domain transcription factor superfamily protein [Zea mays]	0.229267	0.36159	0.428724	1.60051	2.16232	1.98824	5.64063	2.49586	1.96225e-06	8.94868e-06	up	yes
Zm00001d053819	#N/A	GO:0003677(DNA binding);GO:0003700(DNA binding transcription factor activity);GO:0005515(protein binding);GO:0005634(nucleus);GO:0006351(transcription, DNA-templated);GO:0006355(regulation of transcription, DNA-templated);GO:0009733(response to auxin);GO:0009734(auxin-activated signaling pathway);GO:0009908(flower development);GO:0009908(flower development)	04075(Plant hormone signal transduction);04075(Plant hormone signal transduction)	K14486	NA	Auxin response factor 6 [Zea mays];auxin response factor 16 [Zea mays];auxin response factor 6 [Zea mays]	0.97105	0.97637	0.917133	2.32531	2.07548	2.35172	2.35727	1.23711	1.98743e-06	9.0549e-06	up	yes
Zm00001d020714	HSF	GO:0005634(nucleus)	NA	NA	NA	HSF transcription factor, partial [Zea mays]	5.26424	5.20315	4.76745	8.36761	16.5709	11.5172	2.39292	1.25877	2.03627e-06	9.26743e-06	up	yes
Zm00001d037274	E2F/DP	GO:0003677(DNA binding);GO:0003700(DNA binding transcription factor activity);GO:0005515(protein binding);GO:0005634(nucleus);GO:0005667(transcription factor complex);GO:0006351(transcription, DNA-templated);GO:0006355(regulation of transcription, DNA-templated);GO:0032876(negative regulation of DNA endoreduplication);GO:0042023(DNA endoreduplication);GO:0042023(DNA endoreduplication)	NA	NA	NA	E2F transcription factor-like E2FE [Zea mays]	4.17388	3.33293	3.35928	7.03694	9.74244	6.38582	2.13188	1.09213	4.25412e-06	1.83991e-05	up	yes
Zm00001d027878	AP2	GO:0003677(DNA binding);GO:0003700(DNA binding transcription factor activity);GO:0005634(nucleus);GO:0006351(transcription, DNA-templated);GO:0006355(regulation of transcription, DNA-templated);GO:0007275(multicellular organism development);GO:0009873(ethylene-activated signaling pathway);GO:1905392(plant organ morphogenesis);GO:1905392(plant organ morphogenesis)	NA	NA	NA	AP2-EREBP-type transcription factor [Zea mays]	4.64309	7.61552	6.45537	10.3643	15.1623	12.6972	2.04253	1.03036	5.07363e-06	2.1637e-05	up	yes
Zm00001d003836	Trihelix	GO:0005737(cytoplasm);GO:0006221(pyrimidine nucleotide biosynthetic process);GO:0006225(UDP biosynthetic process);GO:0008652(cellular amino acid biosynthetic process);GO:0009041(uridylate kinase activity);GO:0009041(uridylate kinase activity)	00240(Pyrimidine metabolism);00240(Pyrimidine metabolism)	K09903	EC:2.7.4.22	aspartate/glutamate/uridylate kinase family protein [Zea mays];uncharacterized protein LOC100383551 [Zea mays]	1.41775	1.52753	2.00825	3.17561	3.44275	3.58321	2.05946	1.04226	6.38385e-06	2.68181e-05	up	yes
Zm00001d017513	GRAS	GO:0003700(DNA binding transcription factor activity);GO:0005634(nucleus);GO:0006355(regulation of transcription, DNA-templated);GO:0030154(cell differentiation);GO:0043565(sequence-specific DNA binding)	NA	NA	NA	scarecrow-like protein 27 isoform X1 [Zea mays]	0.701517	0.714866	0.768716	2.39543	2.36239	2.84434	3.47909	1.79871	7.75693e-06	3.21416e-05	up	yes
Zm00001d014863	MYB-related	GO:0003677(DNA binding);GO:0003700(DNA binding transcription factor activity);GO:0005634(nucleus);GO:0006355(regulation of transcription, DNA-templated);GO:0007623(circadian rhythm);GO:0009651(response to salt stress);GO:0009723(response to ethylene);GO:0009733(response to auxin);GO:0009737(response to abscisic acid);GO:0009739(response to gibberellin);GO:0009751(response to salicylic acid);GO:00…	04712(Circadian rhythm - plant);04712(Circadian rhythm - plant)	K12133	NA	Protein REVEILLE 7 [Zea mays];hypothetical protein [Zea mays]	6.90446	6.95559	6.96849	7.68129	21.7185	33.2027	3.00561	1.58766	9.00592e-06	3.68855e-05	up	yes
Zm00001d051749	HD-ZIP	GO:0001558(regulation of cell growth);GO:0003677(DNA binding);GO:0003700(DNA binding transcription factor activity);GO:0005515(protein binding);GO:0005634(nucleus);GO:0005739(mitochondrion);GO:0006351(transcription, DNA-templated);GO:0006355(regulation of transcription, DNA-templated);GO:0009637(response to blue light);GO:0009651(response to salt stress);GO:0009965(leaf morphogenesis);GO:0017148(…	NA	NA	NA	Putative homeobox DNA-binding and leucine zipper domain family protein isoform 1 [Zea mays]	0.193537	0.258772	0.167488	1.15433	1.79826	1.35213	6.94537	2.79605	9.30288e-06	3.79879e-05	up	yes
Zm00001d010751	LBD	GO:0005634(nucleus);GO:0006355(regulation of transcription, DNA-templated)	NA	NA	NA	seed specific protein Bn15D17A [Zea mays]	1.41788	1.75675	1.39721	3.56296	7.0994	7.67425	4.01077	2.00388	9.81554e-06	3.9894e-05	up	yes
Zm00001d034353	TCP	GO:0003677(DNA binding);GO:0003700(DNA binding transcription factor activity);GO:0005515(protein binding);GO:0005634(nucleus);GO:0006351(transcription, DNA-templated);GO:0006355(regulation of transcription, DNA-templated);GO:0008285(negative regulation of cell proliferation);GO:0009965(leaf morphogenesis);GO:0030154(cell differentiation);GO:0045962(positive regulation of development, heterochroni…	NA	NA	NA	unknown [Zea mays]	0.163572	0.178777	0.241644	2.84268	2.52733	0.657896	10.3219	3.36763	1.25365e-05	5.00178e-05	up	yes
Zm00001d022424	NAC	GO:0003677(DNA binding);GO:0003700(DNA binding transcription factor activity);GO:0005634(nucleus);GO:0006351(transcription, DNA-templated);GO:0006355(regulation of transcription, DNA-templated);GO:0007275(multicellular organism development);GO:0009413(response to flooding);GO:0009793(embryo development ending in seed dormancy);GO:0010365(positive regulation of ethylene biosynthetic process);GO:00…	NA	NA	NA	NAC domain transcription factor [Zea mays]	1.6165	1.56186	1.96586	7.70716	4.27548	3.9472	3.09665	1.63071	1.30789e-05	5.20107e-05	up	yes
Zm00001d022550	bZIP	GO:0003677(DNA binding);GO:0003700(DNA binding transcription factor activity);GO:0005634(nucleus);GO:0006351(transcription, DNA-templated);GO:0006355(regulation of transcription, DNA-templated);GO:0009738(abscisic acid-activated signaling pathway);GO:0043565(sequence-specific DNA binding);GO:0043565(sequence-specific DNA binding)	04075(Plant hormone signal transduction);04075(Plant hormone signal transduction)	K14432	NA	putative bZIP transcription factor superfamily protein [Zea mays];ABSCISIC ACID-INSENSITIVE 5-like protein 2 [Zea mays]	0.175939	0.251841	0.228427	2.29092	0.91072	1.57967	7.28628	2.86518	1.48404e-05	5.85143e-05	up	yes
Zm00001d033265	MYB	GO:0000981(RNA polymerase II transcription factor activity, sequence-specific DNA binding);GO:0001135(transcription factor activity, RNA polymerase II transcription factor recruiting);GO:0003677(DNA binding);GO:0003700(DNA binding transcription factor activity);GO:0005634(nucleus);GO:0006351(transcription, DNA-templated);GO:0006355(regulation of transcription, DNA-templated);GO:0006357(regulation…	NA	NA	NA	uncharacterized protein LOC100193638 [Zea mays]	3.62573	3.12873	3.20692	5.29183	10.9586	8.401	2.4747	1.30725	1.59081e-05	6.23389e-05	up	yes
Zm00001d002143	bZIP	GO:0000977(RNA polymerase II regulatory region sequence-specific DNA binding);GO:0003677(DNA binding);GO:0003700(DNA binding transcription factor activity);GO:0005515(protein binding);GO:0005516(calmodulin binding);GO:0005634(nucleus);GO:0006351(transcription, DNA-templated);GO:0006355(regulation of transcription, DNA-templated);GO:0009409(response to cold);GO:0042742(defense response to bacteriu…	04075(Plant hormone signal transduction);04075(Plant hormone signal transduction)	K14431	NA	putative bZIP transcription factor superfamily protein [Zea mays];Transcription factor TGA4 [Zea mays]	0.409805	0.268329	0.50526	2.503	2.71725	0.785822	5.07529	2.34349	1.64128e-05	6.40672e-05	up	yes
Zm00001d049860	NAC	GO:0003700(DNA binding transcription factor activity);GO:0005634(nucleus);GO:0006351(transcription, DNA-templated);GO:0006355(regulation of transcription, DNA-templated);GO:0007275(multicellular organism development);GO:0043565(sequence-specific DNA binding);GO:0044212(transcription regulatory region DNA binding);GO:0045995(regulation of embryonic development);GO:0048317(seed morphogenesis);GO:00…	NA	NA	NA	NAC domain-containing protein 68 [Zea mays]	0.0001	0.387995	0.168623	2.06968	4.38813	2.00908	15.2086	3.92681	1.69096e-05	6.58452e-05	up	yes
Zm00001d051387	GRAS	GO:0003700(DNA binding transcription factor activity);GO:0005634(nucleus);GO:0006355(regulation of transcription, DNA-templated);GO:0030154(cell differentiation);GO:0043565(sequence-specific DNA binding)	04075(Plant hormone signal transduction)	K14494	NA	scarecrow-like protein 27 [Zea mays]	1.66701	1.15052	0.651313	4.99749	3.62313	3.09285	3.37677	1.75564	1.91831e-05	7.38561e-05	up	yes
Zm00001d053859	#N/A	GO:0006368(transcription elongation from RNA polymerase II promoter);GO:0070449(elongin complex)	NA	NA	NA	ethylene-responsive transcription factor 3 [Zea mays]	2.42341	0.639827	1.00901	4.27588	8.24479	13.47	6.38237	2.67409	1.97639e-05	7.59091e-05	up	yes
Zm00001d035457	Trihelix	GO:0000981(RNA polymerase II transcription factor activity, sequence-specific DNA binding);GO:0005634(nucleus)	NA	NA	NA	trihelix transcription factor GT-3b [Zea mays]	1.20015	0.368414	0.500596	3.2457	4.85658	3.61137	5.66106	2.50107	2.25716e-05	8.57803e-05	up	yes
Zm00001d012445	NF-YB	GO:0005634(nucleus);GO:0009416(response to light stimulus);GO:0009909(regulation of flower development);GO:0009909(regulation of flower development)	NA	NA	NA	Nuclear transcription factor Y subunit B-8 [Zea mays]	0.0001	0.04795	0.039974	0.538557	0.446367	0.375777	15.4583	3.95031	2.59567e-05	9.76171e-05	up	yes
Zm00001d040464	MYB-related	GO:0003677(DNA binding);GO:0003700(DNA binding transcription factor activity);GO:0005515(protein binding);GO:0005634(nucleus);GO:0006351(transcription, DNA-templated);GO:0009651(response to salt stress);GO:0009733(response to auxin);GO:0009739(response to gibberellin);GO:0009751(response to salicylic acid);GO:0009753(response to jasmonic acid);GO:0046686(response to cadmium ion)	NA	NA	NA	unknown [Zea mays]	0.309178	0.648584	0.202734	1.99829	2.01347	2.64457	5.73576	2.51999	2.61745e-05	9.83972e-05	up	yes
Zm00001d026147	bHLH	GO:0005634(nucleus);GO:0005634(nucleus)	04016(MAPK signaling pathway - plant);04075(Plant hormone signal transduction);04075(Plant hormone signal transduction)	K13422	NA	anthocyanin regulatory R-S protein [Zea mays];plant color component at R1 [Zea mays]	0.0001	0.0001	0.0001	0.94243	0.34079	0.0001	4277.73	12.0626	2.98004e-05	0.000110573	up	yes
Zm00001d028297	bHLH	GO:0005634(nucleus);GO:0005634(nucleus)	NA	NA	NA	putative HLH DNA-binding domain superfamily protein [Zea mays];putative HLH DNA-binding domain superfamily protein isoform X3 [Zea mays];Transcription factor bHLH62 [Zea mays];putative HLH DNA-binding domain superfamily protein isoform X1 [Zea mays];putative HLH DNA-binding domain superfamily protein isoform X6 [Zea mays]	0.621366	0.472513	0.41901	1.08142	1.76562	2.00684	3.20835	1.68183	5.26407e-05	0.000186081	up	yes
Zm00001d036768	MYB	GO:0000981(RNA polymerase II transcription factor activity, sequence-specific DNA binding);GO:0001135(transcription factor activity, RNA polymerase II transcription factor recruiting);GO:0003677(DNA binding);GO:0003700(DNA binding transcription factor activity);GO:0005515(protein binding);GO:0005634(nucleus);GO:0006351(transcription, DNA-templated);GO:0006355(regulation of transcription, DNA-temp…	NA	NA	NA	uncharacterized protein LOC100193529 [Zea mays]	0.885855	1.41089	0.707476	3.90308	3.9273	4.2914	4.03492	2.01254	5.56558e-05	0.000196123	up	yes
Zm00001d006157	bZIP	GO:0003700(DNA binding transcription factor activity);GO:0005634(nucleus)	04016(MAPK signaling pathway - plant)	K20557	NA	putative bZIP transcription factor superfamily protein [Zea mays]	5.13347	3.6485	3.92208	8.81856	6.82189	10.0172	2.01964	1.0141	6.68973e-05	0.000232187	up	yes
Zm00001d049294	bHLH	GO:0005634(nucleus)	00040(Pentose and glucuronate interconversions);00053(Ascorbate and aldarate metabolism);00520(Amino sugar and nucleotide sugar metabolism)	K16190	EC:2.7.1.43	transcription factor SCREAM2 [Zea mays]	3.322	4.30062	2.25622	5.65623	11.2928	6.19469	2.34275	1.22821	9.91881e-05	0.000331627	up	yes
Zm00001d000179	ERF	GO:0003677(DNA binding);GO:0003700(DNA binding transcription factor activity);GO:0005634(nucleus);GO:0006351(transcription, DNA-templated);GO:0006355(regulation of transcription, DNA-templated);GO:0009873(ethylene-activated signaling pathway);GO:0044212(transcription regulatory region DNA binding)	NA	NA	NA	DREB-like protein [Zea mays]	0.379454	0.913854	0.558875	3.54445	3.25623	2.49045	5.01631	2.32663	0.000114166	0.000376336	up	yes
Zm00001d036594	C3H Zinc finger	GO:0003676(nucleic acid binding);GO:0003677(DNA binding);GO:0003723(RNA binding);GO:0003729(mRNA binding);GO:0004519(endonuclease activity);GO:0004521(endoribonuclease activity);GO:0005515(protein binding);GO:0005516(calmodulin binding);GO:0005634(nucleus);GO:0005737(cytoplasm);GO:0005847(mRNA cleavage and polyadenylation specificity factor complex);GO:0006378(mRNA polyadenylation);GO:0006396(RNA…	03015(mRNA surveillance pathway)	K14404	NA	zinc finger CCCH domain-containing protein 45 [Zea mays]	2.08751	1.79118	1.88663	4.34091	3.38598	5.06302	2.21842	1.14953	0.000165185	0.000528101	up	yes
Zm00001d008308	NAC	GO:0003677(DNA binding);GO:0003700(DNA binding transcription factor activity);GO:0005634(nucleus);GO:0006351(transcription, DNA-templated);GO:0006355(regulation of transcription, DNA-templated);GO:0007275(multicellular organism development);GO:0090602(sieve element enucleation);GO:0090603(sieve element differentiation);GO:0090603(sieve element differentiation)	NA	NA	NA	Putative NAC domain transcription factor superfamily protein [Zea mays]	1.19627	1.12539	0.797179	3.75681	3.22349	2.03717	2.89128	1.53171	0.000252084	0.000774344	up	yes
Zm00001d026536	C3H Zinc finger	GO:0003676(nucleic acid binding);GO:0003677(DNA binding);GO:0005515(protein binding);GO:0005634(nucleus);GO:0008150(biological_process);GO:0046872(metal ion binding);GO:0046872(metal ion binding)	NA	NA	NA	unknown [Zea mays];Zinc finger CCCH domain-containing protein 6 [Zea mays]	0.866186	1.58998	0.965719	3.43159	1.94339	4.21692	2.80311	1.48703	0.000254132	0.000779885	up	yes
Zm00001d047960	MYB-related	GO:0003682(chromatin binding);GO:0005634(nucleus);GO:0005634(nucleus)	00190(Oxidative phosphorylation);04145(Phagosome);04145(Phagosome)	K02150	NA	uncharacterized protein LOC100383221 [Zea mays];uncharacterized protein LOC100383221 isoform X2 [Zea mays];Putative MYB DNA-binding domain superfamily protein [Zea mays]	1.38519	1.48658	1.30298	3.29161	3.83246	2.07401	2.20326	1.13964	0.00025632	0.000786095	up	yes
Zm00001d032194	MYB-related	GO:0000981(RNA polymerase II transcription factor activity, sequence-specific DNA binding);GO:0001135(transcription factor activity, RNA polymerase II transcription factor recruiting);GO:0003700(DNA binding transcription factor activity);GO:0005634(nucleus);GO:0006351(transcription, DNA-templated);GO:0006355(regulation of transcription, DNA-templated);GO:0006357(regulation of transcription by RNA…	NA	NA	NA	myb domain protein 105 [Zea mays];uncharacterized protein LOC100273887 [Zea mays]	0.106078	0.149322	0.400702	1.02078	1.23718	1.15885	5.20774	2.38066	0.000339388	0.00101562	up	yes
Zm00001d038660	CPP	GO:0003700(DNA binding transcription factor activity);GO:0005634(nucleus);GO:0007275(multicellular organism development);GO:0044212(transcription regulatory region DNA binding);GO:0046872(metal ion binding);GO:0046872(metal ion binding)	NA	NA	NA	CXC domain containing TSO1-like protein 1 [Zea mays];Protein tesmin/TSO1-like CXC 4 [Zea mays]	2.41428	3.46477	3.15712	6.90442	5.4307	6.26703	2.05863	1.04169	0.000350937	0.00104706	up	yes
Zm00001d031522	ARF	GO:0003677(DNA binding);GO:0003700(DNA binding transcription factor activity);GO:0005515(protein binding);GO:0005634(nucleus);GO:0006351(transcription, DNA-templated);GO:0006355(regulation of transcription, DNA-templated);GO:0009723(response to ethylene);GO:0009733(response to auxin);GO:0009734(auxin-activated signaling pathway);GO:0010311(lateral root formation);GO:0043565(sequence-specific DNA …	04075(Plant hormone signal transduction);04075(Plant hormone signal transduction)	K14486	NA	auxin response factor 21 [Zea mays];Auxin response factor 1 [Zea mays]	0.356772	0.512353	0.494267	0.803881	2.12479	1.25388	3.06775	1.61718	0.000401738	0.00118277	up	yes
Zm00001d022526	G2-like	GO:0003677(DNA binding);GO:0003700(DNA binding transcription factor activity);GO:0005634(nucleus);GO:0006351(transcription, DNA-templated);GO:0006355(regulation of transcription, DNA-templated)	04933(AGE-RAGE signaling pathway in diabetic complications)	K06236	NA	Myb-related protein 2 [Zea mays]	0.0001	0.091796	0.053504	0.51818	0.522138	0.456307	10.2932	3.36361	0.000409306	0.00120357	up	yes
Zm00001d022109	NF-YA	GO:0003677(DNA binding);GO:0003700(DNA binding transcription factor activity);GO:0005634(nucleus);GO:0006351(transcription, DNA-templated);GO:0006355(regulation of transcription, DNA-templated);GO:0009414(response to water deprivation);GO:0009738(abscisic acid-activated signaling pathway);GO:0009785(blue light signaling pathway);GO:0009793(embryo development ending in seed dormancy);GO:0010262(so…	NA	NA	NA	nuclear transcription factor Y subunit A-3 isoform X1 [Zea mays];Nuclear transcription factor Y subunit A-8 [Zea mays]	0.596674	1.87005	1.88983	4.5379	2.64584	3.34499	2.41676	1.27307	0.00050117	0.00144483	up	yes
Zm00001d018142	MIKC	GO:0007275(multicellular organism development);GO:0009908(flower development);GO:0030154(cell differentiation);GO:0030154(cell differentiation)	NA	NA	NA	m26 protein [Zea mays]	1.79777	0.498273	1.17273	5.57917	3.62931	3.57612	3.68563	1.88191	0.000505198	0.00145425	up	yes
Zm00001d046305	BES1	GO:0003677(DNA binding);GO:0003700(DNA binding transcription factor activity);GO:0005634(nucleus);GO:0006351(transcription, DNA-templated);GO:0006355(regulation of transcription, DNA-templated);GO:0009742(brassinosteroid mediated signaling pathway)	04075(Plant hormone signal transduction)	K14503	NA	BES transcription factor [Zea mays]	2.20438	2.86691	2.38972	4.12585	7.76083	4.12514	2.14607	1.10169	0.000541914	0.00154806	up	yes
Zm00001d043063	WRKY	GO:0003700(DNA binding transcription factor activity);GO:0005515(protein binding);GO:0005634(nucleus);GO:0006351(transcription, DNA-templated);GO:0006355(regulation of transcription, DNA-templated);GO:0009863(salicylic acid mediated signaling pathway);GO:0042742(defense response to bacterium);GO:0043565(sequence-specific DNA binding)	04626(Plant-pathogen interaction)	K16225	NA	probable WRKY transcription factor 62 [Zea mays]	0.26998	0.32362	0.0001	2.39525	1.50757	1.90048	9.77478	3.28906	0.000559922	0.00159403	up	yes
Zm00001d041883	GATA	GO:0000977(RNA polymerase II regulatory region sequence-specific DNA binding);GO:0001085(RNA polymerase II transcription factor binding);GO:0001228(transcriptional activator activity, RNA polymerase II transcription regulatory region sequence-specific DNA binding);GO:0003682(chromatin binding);GO:0005634(nucleus);GO:0005667(transcription factor complex);GO:0030154(cell differentiation)	NA	NA	NA	putative GATA transcription factor family protein [Zea mays]	4.17486	2.77003	2.08558	6.52159	6.12123	6.25123	2.09226	1.06506	0.000575712	0.00163412	up	yes
Zm00001d046323	M-type	GO:0003674(molecular_function);GO:0005634(nucleus);GO:0008150(biological_process);GO:0008150(biological_process)	NA	NA	NA	hypothetical protein ZEAMMB73_Zm00001d046323 [Zea mays]	1.8299	3.14986	2.46138	4.51552	7.01938	4.38277	2.13915	1.09704	0.000608377	0.00171715	up	yes
Zm00001d005028	NAC	GO:0003677(DNA binding);GO:0003700(DNA binding transcription factor activity);GO:0005634(nucleus);GO:0005737(cytoplasm);GO:0006351(transcription, DNA-templated);GO:0006355(regulation of transcription, DNA-templated);GO:0007275(multicellular organism development)	03013(RNA transport);03015(mRNA surveillance pathway);03018(RNA degradation)	K13126	NA	NAC domain-containing protein 77 [Zea mays]	2.61693	1.95673	1.72932	7.15936	6.56433	2.93379	2.64279	1.40206	0.000634237	0.00177938	up	yes
Zm00001d017383	MYB	GO:0000981(RNA polymerase II transcription factor activity, sequence-specific DNA binding);GO:0001135(transcription factor activity, RNA polymerase II transcription factor recruiting);GO:0003677(DNA binding);GO:0003700(DNA binding transcription factor activity);GO:0005634(nucleus);GO:0006355(regulation of transcription, DNA-templated);GO:0006357(regulation of transcription by RNA polymerase II);G…	NA	NA	NA	uncharacterized protein LOC100272454 [Zea mays]	3.3594	3.38983	3.70119	7.4184	8.89928	4.92953	2.03314	1.02371	0.000690875	0.00191775	up	yes
Zm00001d035965	GRF	GO:0005737(cytoplasm);GO:0008757(S-adenosylmethionine-dependent methyltransferase activity);GO:0032259(methylation);GO:0032259(methylation)	NA	NA	NA	putative growth-regulating factor 14 isoform X1 [Zea mays];Growth-regulating factor 6 [Zea mays];growth-regulating factor [Zea mays];putative growth-regulating factor 14 isoform X2 [Zea mays]	0.552786	0.21269	0.282963	1.80314	1.04419	1.42381	4.07381	2.02638	0.000964176	0.00259798	up	yes
Zm00001d036298	ERF	GO:0003677(DNA binding);GO:0003700(DNA binding transcription factor activity);GO:0005634(nucleus);GO:0006351(transcription, DNA-templated);GO:0006355(regulation of transcription, DNA-templated);GO:0009873(ethylene-activated signaling pathway)	NA	NA	NA	ethylene-responsive transcription factor RAP2-9 [Zea mays]	0.94662	0.338652	0.460203	3.77572	4.8257	1.36698	5.71099	2.51374	0.00107003	0.00285187	up	yes
Zm00001d010713	CPP	GO:0003700(DNA binding transcription factor activity);GO:0005634(nucleus);GO:0007275(multicellular organism development);GO:0044212(transcription regulatory region DNA binding);GO:0046872(metal ion binding);GO:0046872(metal ion binding)	NA	NA	NA	CXC domain containing TSO1-like protein 1 [Zea mays];Protein tesmin/TSO1-like CXC 4 [Zea mays];CXC domain containing TSO1-like protein 1 isoform X1 [Zea mays]	2.94907	2.48156	2.33343	7.36154	3.92811	4.86443	2.08062	1.05702	0.00137062	0.00355111	up	yes
Zm00001d047017	bHLH	GO:0005634(nucleus)	04016(MAPK signaling pathway - plant);04075(Plant hormone signal transduction)	K13422	NA	transcription factor MYC2 [Zea mays]	0.189596	0.25275	0.252245	0.480594	1.17379	1.24658	4.1765	2.0623	0.00141259	0.00365193	up	yes
Zm00001d010956	C3H Zinc finger	GO:0003677(DNA binding);GO:0003700(DNA binding transcription factor activity);GO:0005634(nucleus);GO:0006355(regulation of transcription, DNA-templated);GO:0046872(metal ion binding)	NA	NA	NA	zinc finger CCCH domain-containing protein 33 [Zea mays]	0.749092	1.20316	0.781668	2.24374	1.93782	2.76688	2.54157	1.34572	0.00176522	0.00446462	up	yes
Zm00001d038281	Dof	GO:0003677(DNA binding);GO:0003700(DNA binding transcription factor activity);GO:0005634(nucleus);GO:0006351(transcription, DNA-templated);GO:0006355(regulation of transcription, DNA-templated);GO:0046872(metal ion binding)	NA	NA	NA	dof domain, zinc finger family protein [Zea mays]	0.721366	0.595615	0.334448	1.78739	3.79969	1.1569	4.08372	2.02988	0.00309924	0.00739574	up	yes
Zm00001d028413	LBD	GO:0005515(protein binding);GO:0005634(nucleus);GO:0010089(xylem development);GO:0010311(lateral root formation);GO:0045893(positive regulation of transcription, DNA-templated)	NA	NA	NA	putative LOB domain-containing family protein [Zea mays]	1.77338	0.720789	0.779366	1.64857	13.6149	0.85843	4.92492	2.3001	0.00374305	0.00874658	up	yes
Zm00001d024324	ERF	GO:0003677(DNA binding);GO:0003700(DNA binding transcription factor activity);GO:0005515(protein binding);GO:0005622(intracellular);GO:0005634(nucleus);GO:0006351(transcription, DNA-templated);GO:0006355(regulation of transcription, DNA-templated);GO:0006952(defense response);GO:0009414(response to water deprivation);GO:0009737(response to abscisic acid);GO:0009873(ethylene-activated signaling pa…	NA	NA	NA	ethylene-responsive transcription factor ERF098 [Zea mays]	0.864811	3.26874	1.1541	6.19503	5.22534	5.09173	3.12276	1.64282	0.00436743	0.0100413	up	yes
Zm00001d037425	AT-Hook	GO:0003677(DNA binding);GO:0005634(nucleus);GO:0005829(cytosol);GO:0006351(transcription, DNA-templated);GO:0006355(regulation of transcription, DNA-templated)	NA	NA	NA	uncharacterized protein LOC100282121 [Zea mays]	0.877445	0.875432	0.752282	2.45974	2.40335	1.2867	2.45485	1.29563	0.00496766	0.0112682	up	yes
Zm00001d008229	MYB-related	GO:0003677(DNA binding);GO:0003700(DNA binding transcription factor activity);GO:0005515(protein binding);GO:0005634(nucleus);GO:0006351(transcription, DNA-templated);GO:0006355(regulation of transcription, DNA-templated);GO:0009414(response to water deprivation);GO:0009651(response to salt stress);GO:0009738(abscisic acid-activated signaling pathway);GO:0009739(response to gibberellin);GO:000975…	NA	NA	NA	unknown [Zea mays]	0.866772	0.394587	0.571063	1.62877	1.97285	1.76412	2.92823	1.55003	0.00553774	0.0124054	up	yes
Zm00001d043782	RAV	GO:0003677(DNA binding);GO:0003700(DNA binding transcription factor activity);GO:0005515(protein binding);GO:0005634(nucleus);GO:0006351(transcription, DNA-templated);GO:0009873(ethylene-activated signaling pathway);GO:0043565(sequence-specific DNA binding);GO:0045892(negative regulation of transcription, DNA-templated)	NA	NA	NA	DNA-binding protein RAV1 [Zea mays]	3.18185	4.07287	2.68133	11.5963	3.81796	5.49646	2.10453	1.0735	0.00610222	0.013519	up	yes
Zm00001d013676	NF-YA	GO:0003677(DNA binding);GO:0003700(DNA binding transcription factor activity);GO:0005634(nucleus);GO:0006351(transcription, DNA-templated);GO:0006355(regulation of transcription, DNA-templated);GO:0016602(CCAAT-binding factor complex);GO:0016602(CCAAT-binding factor complex)	NA	NA	NA	uncharacterized LOC100193094 [Zea mays];Nuclear transcription factor Y subunit A-10 [Zea mays]	0.485607	0.426421	0.317517	1.42994	0.706215	1.31098	2.80359	1.48727	0.0063639	0.0140246	up	yes
Zm00001d049364	ERF	GO:0003677(DNA binding);GO:0003700(DNA binding transcription factor activity);GO:0005515(protein binding);GO:0005622(intracellular);GO:0005634(nucleus);GO:0006351(transcription, DNA-templated);GO:0006355(regulation of transcription, DNA-templated);GO:0006952(defense response);GO:0009414(response to water deprivation);GO:0009737(response to abscisic acid);GO:0009873(ethylene-activated signaling pa…	NA	NA	NA	ethylene-responsive transcription factor 4 [Zea mays]	0.111158	1.32654	0.715348	3.34879	2.56609	2.95325	4.11887	2.04225	0.0076162	0.0164807	up	yes
Zm00001d035512	AP2	GO:0003677(DNA binding);GO:0003700(DNA binding transcription factor activity);GO:0005634(nucleus);GO:0006351(transcription, DNA-templated);GO:0006355(regulation of transcription, DNA-templated);GO:0009908(flower development);GO:0010073(meristem maintenance);GO:0010093(specification of floral organ identity);GO:0019953(sexual reproduction);GO:0030154(cell differentiation);GO:0048316(seed developme…	NA	NA	NA	Putative AP2/EREBP transcription factor superfamily protein [Zea mays];AP2-like ethylene-responsive transcription factor TOE3 isoform X2 [Zea mays];AP2-like ethylene-responsive transcription factor TOE3 isoform X1 [Zea mays]	0.21476	0.127136	0.327272	0.963037	0.397027	0.562357	2.87285	1.52249	0.00941094	0.0198283	up	yes
Zm00001d042917	Trihelix	GO:0005886(plasma membrane);GO:0007155(cell adhesion);GO:0009651(response to salt stress);GO:0009738(abscisic acid-activated signaling pathway);GO:0009825(multidimensional cell growth);GO:0009897(external side of plasma membrane);GO:0010192(mucilage biosynthetic process);GO:0030247(polysaccharide binding);GO:0031225(anchored component of membrane);GO:0046658(anchored component of plasma membrane)…	NA	NA	NA	Trihelix transcription factor ASIL2 [Zea mays]	0.443781	0.199364	0.675025	1.19958	1.40002	0.987928	2.7216	1.44446	0.0144078	0.0288352	up	yes
Zm00001d046651	ERF	GO:0003677(DNA binding);GO:0003700(DNA binding transcription factor activity);GO:0005515(protein binding);GO:0005622(intracellular);GO:0005634(nucleus);GO:0006351(transcription, DNA-templated);GO:0006355(regulation of transcription, DNA-templated);GO:0006952(defense response);GO:0009873(ethylene-activated signaling pathway)	NA	NA	NA	putative AP2/EREBP transcription factor superfamily protein [Zea mays]	0.647207	0.150233	0.187753	0.632498	1.31606	1.9856	3.99328	1.99758	0.0148705	0.0296526	up	yes
Zm00001d023565	TCP	GO:0003677(DNA binding);GO:0003700(DNA binding transcription factor activity);GO:0005634(nucleus);GO:0006351(transcription, DNA-templated);GO:0006355(regulation of transcription, DNA-templated)	04712(Circadian rhythm - plant)	K16221	NA	TCP transcription factor [Zea mays]	0.236132	0.328103	0.188536	0.360201	1.33618	0.845072	3.37613	1.75537	0.017469	0.0342137	up	yes
Zm00001d016876	Trihelix	GO:0003700(DNA binding transcription factor activity);GO:0005515(protein binding);GO:0005634(nucleus);GO:0006351(transcription, DNA-templated);GO:0006355(regulation of transcription, DNA-templated);GO:0009793(embryo development ending in seed dormancy);GO:0010431(seed maturation);GO:0043565(sequence-specific DNA binding)	NA	NA	NA	uncharacterized protein LOC100384564 [Zea mays]	1.26875	1.75795	1.37826	1.90923	3.3656	3.61121	2.01728	1.01241	0.0205509	0.03945	up	yes
Zm00001d036536	ERF	GO:0006368(transcription elongation from RNA polymerase II promoter);GO:0070449(elongin complex)	NA	NA	NA	putative AP2/EREBP transcription factor superfamily protein [Zea mays]	0.388005	0.544676	0.83937	0.904435	2.26339	2.08948	2.96679	1.5689	0.0252236	0.0473062	up	yes
Zm00001d042756	MYB-related	GO:0003677(DNA binding);GO:0003700(DNA binding transcription factor activity);GO:0005634(nucleus);GO:0006351(transcription, DNA-templated);GO:0006355(regulation of transcription, DNA-templated)	NA	NA	NA	uncharacterized protein LOC103650973 [Zea mays]	0.0001	0.713724	0.0001	0.789519	2.49383	1.35345	6.4948	2.69929	0.0439775	0.0764848	up	yes
Zm00001d037786	Nin-like	GO:0003700(DNA binding transcription factor activity);GO:0005634(nucleus);GO:0009414(response to water deprivation);GO:0010118(stomatal movement);GO:0010167(response to nitrate);GO:0042128(nitrate assimilation)	NA	NA	NA	NLP transcription factor isoform X1 [Zea mays]	0.215423	0.266312	0.085341	0.562054	0.491532	0.331688	2.44284	1.28856	0.0460678	0.0795992	up	yes
Zm00001d027587	BES1	GO:0003677(DNA binding);GO:0003700(DNA binding transcription factor activity);GO:0005634(nucleus);GO:0006351(transcription, DNA-templated);GO:0006355(regulation of transcription, DNA-templated);GO:0009742(brassinosteroid mediated signaling pathway)	04075(Plant hormone signal transduction)	K14503	NA	Protein BRASSINAZOLE-RESISTANT 1 [Zea mays]	0.423184	0.852657	0.611322	0.711273	2.16408	1.56335	2.35205	1.23392	0.0493301	0.0844958	up	yes
