# Supplementary material for: DEK219 and HSF17 Collaboratively Regulate the Kernel Length in Maize
Source: Plants (Basel). 2024 Jun 7;13(12):1592. doi: 10.3390/plants13121592 (PMC11207566; doi:10.3390/plants13121592)
Supplement: Supplementary file 1 [file plants-13-01592-s001.zip › Supplementary Materials/Supplementary Table S2.xlsx]

## Sheet: Table S2
Table S2 The results of miRNA-targeted transcription factor prediction.
miRNA	Target	Expectation	UPE$	miRNA_start	miRNA_end	Target_start	Target_end	miRNA_aligned_fragment	alignment	Target_aligned_fragment	Inhibition	Target_Desc.	Multiplicity
miR156j-5p_R-1	Zm00001d015233	0	-1	1	20	1561	1580	UGACAGAAGAGAGAGAGCAC	::::::::::::::::::::	GUGCUCUCUCUCUUCUGUCA	Cleavage	Zm00001d015233_T008 cdna chromosome:AGPv4:5:80234233:80239340:1 gene:Zm00001d015233 gene_biotype:protein_coding transcript_biotype:protein_coding description:Zm00001d015233	1
miR156j-5p_R-1	Zm00001d015410	0	-1	1	20	840	859	UGACAGAAGAGAGAGAGCAC	:::::::::::::::::::	AUGCUCUCUCUCUUCUGUCA	Cleavage	Zm00001d015410_T002 cdna chromosome:AGPv4:5:89049594:89053097:1 gene:Zm00001d015410 gene_biotype:protein_coding transcript_biotype:protein_coding description:Zm00001d015410	1
miR396c_L-1	Zm00001d035965	0	-1	1	21	631	651	UCCACAGGCUUUCUUGAACUG	: :::::::::::::::::::	CCGUUCAAGAAAGCCUGUGGA	Cleavage	Zm00001d035965_T001 cdna chromosome:AGPv4:6:62968941:62972074:-1 gene:Zm00001d035965 gene_biotype:protein_coding transcript_biotype:protein_coding description:Zm00001d035965	1
miR171d-3p	Zm00001d017513	0.5	-1	1	21	1104	1124	UGAUUGAGCCGUGCCAAUAUC	:::::::::.:::::::::::	GAUAUUGGCGCGGCUCAAUCA	Cleavage	Zm00001d017513_T001 cdna chromosome:AGPv4:5:198244236:198246356:1 gene:Zm00001d017513 gene_biotype:protein_coding transcript_biotype:protein_coding description:Zm00001d017513	1
miR171d-3p	Zm00001d051387	0.5	-1	1	21	1107	1127	UGAUUGAGCCGUGCCAAUAUC	:::::::::.:::::::::::	GAUAUUGGCGCGGCUCAAUCA	Cleavage	Zm00001d051387_T001 cdna chromosome:AGPv4:4:156767880:156770006:1 gene:Zm00001d051387 gene_biotype:protein_coding transcript_biotype:protein_coding description:Zm00001d051387	1
miR156a-5p	Zm00001d015233	1	-1	1	20	1561	1580	UGACAGAAGAGAGUGAGCAC	:::::: :::::::::::::	GUGCUCUCUCUCUUCUGUCA	Cleavage	Zm00001d015233_T008 cdna chromosome:AGPv4:5:80234233:80239340:1 gene:Zm00001d015233 gene_biotype:protein_coding transcript_biotype:protein_coding description:Zm00001d015233	1
miR156a-5p	Zm00001d015410	1	-1	1	20	840	859	UGACAGAAGAGAGUGAGCAC	::::: :::::::::::::	AUGCUCUCUCUCUUCUGUCA	Cleavage	Zm00001d015410_T002 cdna chromosome:AGPv4:5:89049594:89053097:1 gene:Zm00001d015410 gene_biotype:protein_coding transcript_biotype:protein_coding description:Zm00001d015410	1
miR166a-3p	Zm00001d031061	1	-1	1	21	877	897	UCGGACCAGGCUUCAUUCCCC	::.:::::::::::::::.	UUGGGAUGAAGCCUGGUCCGG	Cleavage	Zm00001d031061_T003 cdna chromosome:AGPv4:1:175170463:175176066:-1 gene:Zm00001d031061 gene_biotype:protein_coding transcript_biotype:protein_coding description:Zm00001d031061	1
miR166a-3p	Zm00001d033246	1	-1	1	21	970	990	UCGGACCAGGCUUCAUUCCCC	::.:::::::::::::::.	UUGGGAUGAAGCCUGGUCCGG	Cleavage	Zm00001d033246_T003 cdna chromosome:AGPv4:1:255864303:255869980:1 gene:Zm00001d033246 gene_biotype:protein_coding transcript_biotype:protein_coding description:Zm00001d033246	1
miR166a-3p	Zm00001d027317	1	-1	1	21	1383	1403	UCGGACCAGGCUUCAUUCCCC	::.:::::::::::::::.	CUGGGAUGAAGCCUGGUCCGG	Cleavage	Zm00001d027317_T004 cdna chromosome:AGPv4:1:2818955:2826611:1 gene:Zm00001d027317 gene_biotype:protein_coding transcript_biotype:protein_coding description:Zm00001d027317	1
miR166a-3p	Zm00001d032681	1	-1	1	21	1161	1181	UCGGACCAGGCUUCAUUCCCC	::.:::::::::::::::.	CUGGGAUGAAGCCUGGUCCGG	Cleavage	Zm00001d032681_T004 cdna chromosome:AGPv4:1:234066734:234078059:-1 gene:Zm00001d032681 gene_biotype:protein_coding transcript_biotype:protein_coding description:Zm00001d032681	1
miR166a-3p	Zm00001d048527	1	-1	1	21	1485	1505	UCGGACCAGGCUUCAUUCCCC	::.:::::::::::::::.	CUGGGAUGAAGCCUGGUCCGG	Cleavage	Zm00001d048527_T004 cdna chromosome:AGPv4:9:157815873:157824341:-1 gene:Zm00001d048527 gene_biotype:protein_coding transcript_biotype:protein_coding description:Zm00001d048527	1
miR166a-3p	Zm00001d041489	1	-1	1	21	802	822	UCGGACCAGGCUUCAUUCCCC	::.:::::::::::::::.	UUGGGAUGAAGCCUGGUCCGG	Cleavage	Zm00001d041489_T002 cdna chromosome:AGPv4:3:123607100:123613712:-1 gene:Zm00001d041489 gene_biotype:protein_coding transcript_biotype:protein_coding description:Zm00001d041489	1
miR166l-3p	Zm00001d027317	1	-1	1	21	1383	1403	UCGGACCAGGCUUCAUUCCUC	::.:::::::::::::::.	CUGGGAUGAAGCCUGGUCCGG	Cleavage	Zm00001d027317_T004 cdna chromosome:AGPv4:1:2818955:2826611:1 gene:Zm00001d027317 gene_biotype:protein_coding transcript_biotype:protein_coding description:Zm00001d027317	1
miR166l-3p	Zm00001d032681	1	-1	1	21	1161	1181	UCGGACCAGGCUUCAUUCCUC	::.:::::::::::::::.	CUGGGAUGAAGCCUGGUCCGG	Cleavage	Zm00001d032681_T004 cdna chromosome:AGPv4:1:234066734:234078059:-1 gene:Zm00001d032681 gene_biotype:protein_coding transcript_biotype:protein_coding description:Zm00001d032681	1
miR166l-3p	Zm00001d031061	1	-1	1	21	877	897	UCGGACCAGGCUUCAUUCCUC	::.:::::::::::::::.	UUGGGAUGAAGCCUGGUCCGG	Cleavage	Zm00001d031061_T003 cdna chromosome:AGPv4:1:175170463:175176066:-1 gene:Zm00001d031061 gene_biotype:protein_coding transcript_biotype:protein_coding description:Zm00001d031061	1
miR166l-3p	Zm00001d048527	1	-1	1	21	1485	1505	UCGGACCAGGCUUCAUUCCUC	::.:::::::::::::::.	CUGGGAUGAAGCCUGGUCCGG	Cleavage	Zm00001d048527_T004 cdna chromosome:AGPv4:9:157815873:157824341:-1 gene:Zm00001d048527 gene_biotype:protein_coding transcript_biotype:protein_coding description:Zm00001d048527	1
miR166l-3p	Zm00001d041489	1	-1	1	21	802	822	UCGGACCAGGCUUCAUUCCUC	::.:::::::::::::::.	UUGGGAUGAAGCCUGGUCCGG	Cleavage	Zm00001d041489_T002 cdna chromosome:AGPv4:3:123607100:123613712:-1 gene:Zm00001d041489 gene_biotype:protein_coding transcript_biotype:protein_coding description:Zm00001d041489	1
miR166l-3p	Zm00001d033246	1	-1	1	21	970	990	UCGGACCAGGCUUCAUUCCUC	::.:::::::::::::::.	UUGGGAUGAAGCCUGGUCCGG	Cleavage	Zm00001d033246_T003 cdna chromosome:AGPv4:1:255864303:255869980:1 gene:Zm00001d033246 gene_biotype:protein_coding transcript_biotype:protein_coding description:Zm00001d033246	1
miR169o-5p_R-1	Zm00001d013676	1.5	-1	1	20	1366	1385	UAGCCAAGAAUGACUUGCCU	:::::: ::::::::::::.	AGGCAAAUCAUUCUUGGCUG	Cleavage	Zm00001d013676_T001 cdna chromosome:AGPv4:5:17050121:17054266:1 gene:Zm00001d013676 gene_biotype:protein_coding transcript_biotype:protein_coding description:Zm00001d013676	1
miR528a-5p	Zm00001d016873	2.5	-1	1	21	1668	1688	UGGAAGGGGCAUGCAGAGGAG	:: .:.:::::::.:::::::	CUGUUUUGCAUGCUCCUUCCA	Cleavage	Zm00001d016873_T001 cdna chromosome:AGPv4:5:178968180:178971530:-1 gene:Zm00001d016873 gene_biotype:protein_coding transcript_biotype:protein_coding description:Zm00001d016873	1
miR396a-5p	Zm00001d035965	3	-1	1	21	631	652	UUCCACA-GCUUUCUUGAACUG	: :::::::::::: :::::::	CCGUUCAAGAAAGCCUGUGGAA	Cleavage	Zm00001d035965_T001 cdna chromosome:AGPv4:6:62968941:62972074:-1 gene:Zm00001d035965 gene_biotype:protein_coding transcript_biotype:protein_coding description:Zm00001d035965	1
miR396e-5p	Zm00001d035965	3	-1	1	21	631	652	UUCCACA-GCUUUCUUGAACUU	:::::::::::: :::::::	CCGUUCAAGAAAGCCUGUGGAA	Cleavage	Zm00001d035965_T001 cdna chromosome:AGPv4:6:62968941:62972074:-1 gene:Zm00001d035965 gene_biotype:protein_coding transcript_biotype:protein_coding description:Zm00001d035965	1
miR159c-3p_R-1	Zm00001d006619	3.5	-1	1	20	1216	1235	CUUGGAUUGAAGGGAGCUCC	:: ::.:.:::::: ::::	CGAUCUUCUUUCAAUGCAAG	Cleavage	Zm00001d006619_T001 cdna chromosome:AGPv4:2:212747709:212749721:1 gene:Zm00001d006619 gene_biotype:protein_coding transcript_biotype:protein_coding description:Zm00001d006619	1
miR167a-5p	Zm00001d053819	3.5	-1	1	21	3224	3244	UGAAGCUGCCAGCAUGAUCUA	:::::: :::::::::::	GAGAUCAGGCUGGCAGCUUGU	Cleavage	Zm00001d053819_T002 cdna chromosome:AGPv4:4:241710056:241716042:-1 gene:Zm00001d053819 gene_biotype:protein_coding transcript_biotype:protein_coding description:Zm00001d053819	1
miR167e-5p_R+1	Zm00001d053819	3.5	-1	1	22	3223	3244	UGAAGCUGCCAGCAUGAUCUGA	: :::::: :::::::::::	UGAGAUCAGGCUGGCAGCUUGU	Cleavage	Zm00001d053819_T002 cdna chromosome:AGPv4:4:241710056:241716042:-1 gene:Zm00001d053819 gene_biotype:protein_coding transcript_biotype:protein_coding description:Zm00001d053819	1
miR169o-5p_R-1	Zm00001d022109	3.5	-1	1	20	1108	1127	UAGCCAAGAAUGACUUGCCU	::::: :::: :::::::	UGGCAACUCAUCCUUGGCUU	Cleavage	Zm00001d022109_T004 cdna chromosome:AGPv4:7:170559870:170564261:-1 gene:Zm00001d022109 gene_biotype:protein_coding transcript_biotype:protein_coding description:Zm00001d022109	1
miR528a-5p	Zm00001d004651	3.5	-1	1	21	3	22	UGGAAGGGGCAUGCAGAGGAG	.:::::: ::: :::::::::	UUCCUCU-CAUUCCCCUUCCA	Translation	Zm00001d004651_T001 cdna chromosome:AGPv4:2:126256187:126280335:-1 gene:Zm00001d004651 gene_biotype:protein_coding transcript_biotype:protein_coding description:Zm00001d004651	1
miR156d-3p_L+1	Zm00001d014863	4	-1	1	23	547	569	UGCUCACUUCUCUUUCUGUCAGC	.::: .:::::::::. ::	CGAAGCAGCGAGAGAAGUGGACA	Cleavage	Zm00001d014863_T002 cdna chromosome:AGPv4:5:66024695:66027984:-1 gene:Zm00001d014863 gene_biotype:protein_coding transcript_biotype:protein_coding description:Zm00001d014863	1
miR156l-3p	Zm00001d002143	4	-1	1	22	341	362	GCUCACUGCUCUAUCUGUCACC	:.:: .:.:::::: ::::	AUGGGCAUGUGGAGCAGCGAGC	Cleavage	Zm00001d002143_T003 cdna chromosome:AGPv4:2:6636877:6642835:1 gene:Zm00001d002143 gene_biotype:protein_coding transcript_biotype:protein_coding description:Zm00001d002143	1
miR159a-3p	Zm00001d034353	4	-1	1	21	952	972	UUUGGAUUGAAGGGAGCUCUG	.:.: :::::::.:::::	AGGGGGACCCUUCAGUCCAAU	Cleavage	Zm00001d034353_T001 cdna chromosome:AGPv4:1:290438168:290439328:1 gene:Zm00001d034353 gene_biotype:protein_coding transcript_biotype:protein_coding description:Zm00001d034353	1
miR159a-3p	Zm00001d006619	4	-1	1	21	1215	1235	UUUGGAUUGAAGGGAGCUCUG	:: ::.:.:::::: :::.	ACGAUCUUCUUUCAAUGCAAG	Cleavage	Zm00001d006619_T001 cdna chromosome:AGPv4:2:212747709:212749721:1 gene:Zm00001d006619 gene_biotype:protein_coding transcript_biotype:protein_coding description:Zm00001d006619	1
miR159c-3p_R-1	Zm00001d034353	4	-1	1	20	953	972	CUUGGAUUGAAGGGAGCUCC	::.: :::::::.:::::	GGGGGACCCUUCAGUCCAAU	Cleavage	Zm00001d034353_T001 cdna chromosome:AGPv4:1:290438168:290439328:1 gene:Zm00001d034353 gene_biotype:protein_coding transcript_biotype:protein_coding description:Zm00001d034353	1
miR167h-3p_L+1R+1	Zm00001d028297	4	-1	1	21	927	947	AGAUCAUGUUGCAGCUUCACU	: ::. ::::::..::::: :	ACUGGCGCUGCAGUAUGAUGU	Cleavage	Zm00001d028297_T004 cdna chromosome:AGPv4:1:29513368:29517917:1 gene:Zm00001d028297 gene_biotype:protein_coding transcript_biotype:protein_coding description:Zm00001d028297	1
miR168a-5p	Zm00001d017383	4	-1	1	21	797	817	UCGCUUGGUGCAGAUCGGGAC	: ::::: :::.::.:.::	ACCGCGAUCAGCAUCAGGUGA	Cleavage	Zm00001d017383_T001 cdna chromosome:AGPv4:5:193951312:193955766:1 gene:Zm00001d017383 gene_biotype:protein_coding transcript_biotype:protein_coding description:Zm00001d017383	1
miR169o-3p_L-1R+1	Zm00001d047960	4	-1	1	20	1494	1513	GCAGGUCUUCUUGGCUAGCC	:::: .:::::.::..::	UGCUAAUCAAGAGGAUUUGG	Cleavage	Zm00001d047960_T002 cdna chromosome:AGPv4:9:146288097:146293266:-1 gene:Zm00001d047960 gene_biotype:protein_coding transcript_biotype:protein_coding description:Zm00001d047960	1
miR169o-3p_L-1R+1	Zm00001d023565	4	-1	1	20	724	742	GCAGGUCUUCUUGGCUAGCC	:::: ::..::.::::::.	CGCUA-CCGGGAGGACCUGU	Cleavage	Zm00001d023565_T001 cdna chromosome:AGPv4:10:10313565:10314782:-1 gene:Zm00001d023565 gene_biotype:protein_coding transcript_biotype:protein_coding description:Zm00001d023565	1
miR171h-3p_L-1R+1	Zm00001d017513	4	-1	1	21	1100	1120	UGAGCCGAACCAAUAUCACUC	::: :::::::: :::::::	GAGCGAUAUUGGCGCGGCUCA	Cleavage	Zm00001d017513_T001 cdna chromosome:AGPv4:5:198244236:198246356:1 gene:Zm00001d017513 gene_biotype:protein_coding transcript_biotype:protein_coding description:Zm00001d017513	1
miR171h-3p_L-1R+1	Zm00001d051387	4	-1	1	21	1103	1123	UGAGCCGAACCAAUAUCACUC	::: :::::::: :::::::	GAGAGAUAUUGGCGCGGCUCA	Cleavage	Zm00001d051387_T001 cdna chromosome:AGPv4:4:156767880:156770006:1 gene:Zm00001d051387 gene_biotype:protein_coding transcript_biotype:protein_coding description:Zm00001d051387	1
miR390a-5p	Zm00001d004651	4	-1	1	21	850	870	AAGCUCAGGAGGGAUAGCGCC	.:.:.:::::::.::::	GUUAUUGUUCCUCCUGGGCUU	Cleavage	Zm00001d004651_T001 cdna chromosome:AGPv4:2:126256187:126280335:-1 gene:Zm00001d004651 gene_biotype:protein_coding transcript_biotype:protein_coding description:Zm00001d004651	1
miR390a-5p	Zm00001d008323	4	-1	1	21	347	367	AAGCUCAGGAGGGAUAGCGCC	:::: :.: :::::::::	CUCGCUCGCUCGCCUGAGCUU	Translation	Zm00001d008323_T004 cdna chromosome:AGPv4:8:5210822:5217086:1 gene:Zm00001d008323 gene_biotype:protein_coding transcript_biotype:protein_coding description:Zm00001d008323	1
miR396a-3p	Zm00001d009103	4	-1	1	21	911	931	GUUCAAUAAAGCUGUGGGAAA	: :::...: .:::.::::::	UGUCCUGUAAUUUUGUUGAAC	Cleavage	Zm00001d009103_T001 cdna chromosome:AGPv4:8:36535940:36537052:1 gene:Zm00001d009103 gene_biotype:protein_coding transcript_biotype:protein_coding description:Zm00001d009103	1
miR827-5p_L+1	Zm00001d035965	4	-1	1	22	54	75	UUUUGUUGGUGGUCAUUUAACC	: ::::.::.::: :::.:	CCAUUAAUGGCCGCCACCAAGA	Cleavage	Zm00001d035965_T001 cdna chromosome:AGPv4:6:62968941:62972074:-1 gene:Zm00001d035965 gene_biotype:protein_coding transcript_biotype:protein_coding description:Zm00001d035965	1
miR167h-3p_L+1R+1	Zm00001d033987	4	-1	1	19	642	660	GAUCAUGUUGCAGCUUCAC	::::::::::..:: :: :	GUGAAGCUGCGGCAGGAGC	Cleavage	Zm00001d033987_T001 cdna chromosome:AGPv4:1:280369087:280370403:-1 gene:Zm00001d033987 gene_biotype:protein_coding transcript_biotype:protein_coding description:Zm00001d033987	1
