# Supplementary material for: DEK219 and HSF17 Collaboratively Regulate the Kernel Length in Maize
Source: Plants (Basel). 2024 Jun 7;13(12):1592. doi: 10.3390/plants13121592 (PMC11207566; doi:10.3390/plants13121592)
Supplement: Supplementary file 1 [file plants-13-01592-s001.zip › Supplementary Materials/Supplementary Table S3.xlsx]

## Sheet: Table S3
Table S3 The correlation between the 27 transcription factors and kernel length genes KL1, KL9, and DE18.
	KL1	KL9	DE18
Zm00001d033987	-0.996997	-0.935153	-0.986983
Zm00001d033246	-0.982109	-0.878132	-0.969696
Zm00001d041489	-0.982493	-0.881052	-0.963418
Zm00001d016873	-0.991167	-0.939441	-0.979022
Zm00001d048527	-0.979672	-0.92866	-0.975058
Zm00001d008323	-0.972086	-0.907978	-0.945055
Zm00001d032681	-0.938138	-0.791939	-0.942275
Zm00001d015410	-0.995454	-0.888245	-0.9889
Zm00001d031061	-0.894547	-0.916643	-0.899565
Zm00001d004651	-0.976292	-0.943873	-0.976893
Zm00001d015233	-0.828145	-0.655326	-0.816207
Zm00001d009103	-0.954957	-0.981981	-0.941855
Zm00001d027317	-0.932769	-0.915658	-0.928079
Zm00001d006619	-0.974314	-0.825993	-0.969606
Zm00001d053819	-0.994858	-0.898169	-0.982774
Zm00001d017513	-0.989366	-0.93827	-0.973231
Zm00001d014863	-0.695246	-0.782031	-0.679367
Zm00001d034353	-0.776345	-0.655927	-0.788154
Zm00001d002143	-0.76814	-0.685546	-0.785246
Zm00001d051387	-0.909003	-0.707365	-0.922589
Zm00001d028297	-0.894684	-0.89741	-0.895568
Zm00001d047960	-0.820618	-0.733755	-0.838778
Zm00001d022109	-0.821259	-0.735967	-0.770565
Zm00001d017383	-0.811002	-0.763024	-0.825511
Zm00001d035965	-0.929663	-0.761474	-0.926801
Zm00001d013676	-0.873329	-0.693728	-0.855243
Zm00001d023565	-0.697043	-0.763093	-0.713461
