# Supplementary material for: DEK219 and HSF17 Collaboratively Regulate the Kernel Length in Maize
Source: Plants (Basel). 2024 Jun 7;13(12):1592. doi: 10.3390/plants13121592 (PMC11207566; doi:10.3390/plants13121592)
Supplement: Supplementary file 1 [file plants-13-01592-s001.zip › Supplementary Materials/Supplementary Table S4.xlsx]

## Sheet: Table S4
Table S4 Primers and probe used in this study.
Experimental purpose	Gene name	Gene ID	Forward (5'-3')	Reverse (5'-3')
Transient expression analysis	HSF17	Zm00001d033987	ATGGATCCCTTCCACGGCA	TCACTTGCCACCGGGGCT
	DE18 promoter	Zm00001d023718	ACAAAACGAAATGCTGGAAAGT	CTCTTTTTAATTTATTAACTGCTGCT
The probe for EMSA	pDE18-ACAAGTTTCT	Zm00001d023718	CTTATCTGATTCCAGTTCCACAAGTTTCTCTCTGATTCGAATCCC
